# Supplementary material for: G protein α subunit suppresses sporangium formation through a serine/threonine protein kinase in Phytophthora sojae
Source: PLoS Pathog. 2020 Jan 21;16(1):e1008138. doi: 10.1371/journal.ppat.1008138 (PMC7010300; doi:10.1371/journal.ppat.1008138)
Supplement: S2 Table — (XLSX) [file ppat.1008138.s014.xlsx]

## Sheet: Table S1
	Table S2. Primers used in this study
	Primer	Sequence (5’-3’)	Application
	YPK1-RTF	AACTTCGACGCCGAGTTTAC	PsYPK1 gene for qRT-PCR
	YPK1-RTR	GGCCTGGGAGCTTATCATC
	ACT-RTF	ACTGCACCTTCCAGACCATC	P. sojae reference gene for qRT-PCR
	ACT-RTR	CCACCACCTTGATCTTCATG
	Gm-CYP-RTF	CGGGACCAGTGTGCTTCTTCA	G. max reference gene for qRT-PCR
	Gm-CYP-RTR	CCCCTCCACTACAAAGGCTCG
	PsYPK1-his-F	AATGGGTCGCGGATCCATGGCGGACAGCAGACGC	Construction PET28a::PsYPK1
	PsYPK1-his-R	GTGCGGCCGCAAGCTTTATCGCTTCCGCATCGAGT
	PsYPK1N-ter-his-F	AATGGGTCGCGGATCCATGGCGGACAGCAGACGCGT	Construction
	PsYPK1N-ter-his-R	AGTGCGGCCGCAAGCAATGTTATCCCACACATACA	PET28a:: PsYPK1N-ter
	PsYPK1C-ter-his-F	AATGGGTCGCGGATCCGACTTGATTAAGGTGATCGG	Construction
	PsYPK1C-ter-his-R	AGTGCGGCCGCAAGCCGGGTTGAATGTAAAGTCGG	PET28a:: PsYPK1C-ter
	PsGPA1-GST-F	CCGGAATTCATGGGACTCTGTGCGTCCCAG	Construction PGEX-4T-1::PsGPA1
	PsGPA1-GST-R	CCGCTCGAGCTACATGAAGCCGGAGCCCTTG
	PsYPK1-GFP-F	CGAGGTCGACGGTATCGATATGGCGGACAGCAGACGCGT	Construction PTOR::PsYPK1-GFP
	PsYPK1-GFP-R	AGTTCCTCGCCCTTGCCCATTCGCTTCCGCATCGAGTCCG
	PsYPK1-GFP-F	ATGGGCAAGGGCGAGGAACT
	PsYPK1-GFP-R	AGAAGTAGGCACCCCGCGGTCACTTGTAGAGTTCATCCA
	PTOR-PsYPK1∆N-GFP-F1	CGAGGTCGACGGTATCGATATGATTATCTCTCGCGCACAGGC	Construction PTOR:: PsYPK1∆N-GFP
	PTOR-PsYPK1∆N-GFP-R1	AGTTCCTCGCCCTTGCCCATTCGCTTCCGCATCGAGTCCG
	PTOR-PsYPK1∆N-GFP-F2	ATGGGCAAGGGCGAGGAACT
	PTOR-PsYPK1∆N-GFP-R2	AGAAGTAGGCACCCCGCGGTCACTTGTAGAGTTCATCCA
	GPA-FLAG-F	CCGGAATTCGATGGGACTCTGTGCGTCCCAG	Construction PTOR::PsGPA1-FLAG
	GPA-FLAG-R	GTCATGGTCTTTGTAGTCCATCATGAAGCCGGAGCCCTTG
	PTOR-GFP-F	CGAGGTCGACGGTATCGATATGGGCAAGGGCGAGGAAC	Construction PTOR::GFP
	PTOR-GFP-R	AGAAGTAGGCACCCCGCGGTCACTTGTAGAGTTCATCC
	PsYPK1-Flank-F1	ACTAGTGGATCCCCCTCCTCGTACATGACGCAGTG	Amplifying PsYPK1 5' flank sequence for gene knock out
	PsYPK1-Flank-R1	AATCCATCTTGTTCAATCATCGCCGCCTCTCGCTCGTCCG
	PsYPK1-Flank-F2	TTCTTGACGAGTTCTTCTGAAGCTTAGAAGTAAGATGATA	Amplifying PsYPK1 3' flank sequence for gene knock out
	PsYPK1-Flank-R2	GAATTCCTGCAGCCCAAAGATGTTCACTCCGCCCC
	PsYPK1-sgRNA1	GTACATCCTGTGCATGAACG	PsYPK1-sgRNA
	PsYPK1-sgRNA2	CGTCGGTGTCCAATGACGAT
	F1	CTCAGTTCTTGAAGCAGCGC	Transformants screen
	R1	GGTCAATCTCTTCGAGAAT
	F2	TCTCTCACTGAGCTCAGTGC
	R2	GAGTACGTGCTCGCTCGATG
	F3	TCTCCTGTCATCTCACCTTG
	R3	CCACATCGTCAGTGATGGTC
	Genome-actin-F	GGACTTCGACCAGGAGATGA
	Genome-actin-R	CCTCTGCAGGTCGCTTAGAA
	PsYPK1-sgRNA-MF1	CGAGGTCGACGGTATCGATATGGCGGACAGCAGACGCGT	PsYPK1 sgRNA point mutant
	PsYPK1-sgRNA-MR1	CGGCGTCGTCCGCATTCATGCACAGGATG
	PsYPK1-sgRNA-MF2	TGCATGAATGCGGACGACGCCG
	PsYPK1-sgRNA-MR2	TCCAATGAGCTTCGGCGAGCAG
	PsYPK1-sgRNA-MF3	CGCCGAAGCTCATTGGACACCGACGCGAG
	PsYPK1-sgRNA-MR3	AGAAGTAGGCACCCCGCGGTTATCGCTTCCGCATCGAGT
	Com–F1	CGAGGTCGACGGTATCGATATGGGCAAGGGCGAGGAAC	PsYPK1 complementation
	Com-R1	ACGCGTCTGCTGTCCGCCATCTTGTAGAGTTCATCCATGC	Construction of PsYPK1- GFP
	Com–F2	ATGGCGGACAGCAGACGCGT
	Com-R2	AGAAGTAGGCACCCCGCGGTTATCGCTTCCGCATCGAGT
	Ps140839-RTF	GCGTGACATGTGGAAGAATG	qRT-PCR
	Ps140839-RTR	TACCTGCTCCATGCTGTTGA
	Ps129943-RTF	CGATGCTCTTCTTCCGAGAC
	Ps129943-RTR	TCCTTGCATACTCGAGGTGA
	Ps128547-RTF	GCAACGAACTTGACGCTGTA
	Ps128547-RTR	GTGAGTCGAGGACTGCCTTC
	Ps132858-RTF	TTGACTTCAAGGAGGGCAAC
	Ps132858-RTR	CCGTGATGTACGTGTCCTTG
	Ps144052-RTF	GAGAACGTGTGCTTCGTCAA
	Ps144052-RTR	CGAGACCTCACTCAAGGTCA
	Ps132427-RTF	CACCACTCCGTCAACTACGA
	Ps132427-RTR	GTTTGCATCAGGTTCGTCCT
	Ps135642-RTF	AAGTTCACCCGGAAGTTGTG
	Ps135642-RTR	GGCTCCTTTGTGGTCTTCAG
	Ps135666-RTF	TGAGTCTGTGGACGGACAAC
	Ps135666-RTR	TAGTGCCAATGTCACCGAAG
	Ps108222-RTF	AACGACAAGCAGTACGACGA
	Ps108222-RTR	CGAGAACAAGTGGTGCTTCA
	Ps137349-RTF	AGGACGTGGGTCTGAATGTC
	Ps137349-RTR	GGACGGCAGTAGTTGGTCAT
	PsYPK1-sgRNA3	CGATTTATCTCGGTTCTACG	PsYPK1∆C-sgRNA
	PsYPK1-sgRNA4	CCTCGGGGGCCAGATACTCG
	PsYPK1∆C-Flank-F1	CTATAGGGCGAATTGGGTACCACATCCAGATGGAGATGCTG	Amplifying PsYPK1∆C 5' flank sequence for kinase domian deletion
	PsYPK1∆C-Flank-R1	CGCATCGAGTCCGAGATGCTAAAGTCACTTACAGAAACGC
	PsYPK1∆C-Flank-F2	AGCATCTCGGACTCGATGCG	Amplifying PsYPK1∆C 3' flank sequence for kinase domian deletion
	PsYPK1∆C-Flank-R2	AGGGAACAAAAGCTGGAGCTCAACTGAGCTGTGTTGGCTCA
	PsYPK1-F	ATGGCGGACAGCAGACGCGT	Transformants screen for kinase domian deletion
	PsYPK1-R	TTATCGCTTCCGCATCGAGT
	PsGPA1-GFP-F1	CGAGGTCGACGGTATCGATATGGGACTCTGTGCGTCCC	Construction PTOR::PsGPA1-GFP
	PsGPA1-GFP-R1	GTTCCTCGCCCTTGCCCATCATGAAGCCGGAGCCCTTGA
	PsGPA2-GFP-F2	ATGGGCAAGGGCGAGGAAC
	PsGPA2-GFP-R2	AGAAGTAGGCACCCCGCGGTCACTTGTAGAGTTCATCC
	PsYPK1N-ter-GFP-F1	CGAGGTCGACGGTATCGATATGGCGGACAGCAGACGCGT	Construction PTOR::PsYPK1N-ter-GFP
	PsYPK1N-ter-GFP-R1	GTTCCTCGCCCTTGCCCATGTTATCCCACACATACAACA
	PsYPK1N-ter-GFP-F2	ATGGGCAAGGGCGAGGAAC
	PsYPK1N-ter-GFP-R2	AGAAGTAGGCACCCCGCGGTCACTTGTAGAGTTCATCC
