# Supplementary material for: G protein α subunit suppresses sporangium formation through a serine/threonine protein kinase in Phytophthora sojae
Source: PLoS Pathog. 2020 Jan 21;16(1):e1008138. doi: 10.1371/journal.ppat.1008138 (PMC7010300; doi:10.1371/journal.ppat.1008138)
Supplement: S3 Table — (XLSX) [file ppat.1008138.s015.xlsx]

## Sheet: DEGs
Table S2. Detailed information of differentially expressed genes
Gene ID (JGI V1.O)	PsGPA1-OE (SP/WT-SP)	adjusted P-value	pattern		∆PsYPK1 (SP/WT-SP)	adjusted P-value	pattern		Annotation	GO		group	:
Ps_157827	1.03743	0.0111403	up	:	-4.9874	6.20382e-16	down	:	Glycosyl hydrolase		:	metabolism	:
Ps_129759	1.04356	0.00204562	up	:	-5.98509	7.23086e-20	down	:	spore coat protein [Bacillus clausii KSM-K16] &gt;gi|56910657|dbj|BAD65184.1| spore coat protein [Bacillus clausii KSM-K16]	GO:0005507_copper ion binding;GO:0046873_metal ion transporter activity;GO:0030001_metal ion transport;GO:0016020_membrane;	:	others	:
Ps_140446	1.05348	0.0484204	up	:	1.05318	0.0110782	up	:			:	unknown	:
Ps_157501	1.0736	0.0383283	up	:	2.38841	1.50532e-18	up	:	Non-canonical poly(A) RNA polymerase [Phytophthora nicotianae]	GO:0016021_integral to membrane;	:	others	:
Ps_144935	1.09026	0.0225751	up	:	-1.61561	0.00486983	down	:	transport		:	transporter	:
Ps_156767	1.10914	0.00895878	up	:	1.1846	0.00012808	up	:		GO:0006512_ubiquitin cycle;GO:0004842_ubiquitin-protein ligase activity;	:	unknown	:
Ps_136476	1.11148	8.38439e-06	up	:	1.98825	3.04386e-36	up	:		GO:0005524_ATP binding;	:	unknown	:
Ps_128847	1.14337	0.000220228	up	:	1.0961	1.54561e-05	up	:		GO:0016020_membrane;GO:0006810_transport;GO:0005215_transporter activity;GO:0005524_ATP binding;	:	unknown	:
Ps_137561	1.17431	0.000440292	up	:	1.27426	4.63193e-07	up	:	kinase	GO:0006468_protein amino acid phosphorylation;GO:0005524_ATP binding;GO:0004672_protein kinase activity;GO:0004713_protein-tyrosine kinase activity;GO:0004674_protein serine/threonine kinase activity;GO:0042557_eukaryotic elongation factor-2 kinase activator activity;GO:0042556_eukaryotic elongation factor-2 kinase regulator activity;GO:0035004_phosphoinositide 3-kinase activity;GO:0019914_cyclin…	:	kinase	:
Ps_141559	1.17765	2.34209e-06	up	:	-5.80628	7.77158e-08	down	:	peptide transporter, putative [Ricinus communis]	GO:0016020_membrane;GO:0006857_oligopeptide transport;GO:0005215_transporter activity;GO:0016462_pyrophosphatase activity;GO:0008152_metabolism;GO:0000287_magnesium ion binding;	:	transporter	:
Ps_135592	1.18722	0.00567574	up	:	-4.56103	5.53186e-10	down	:	transport		:	transporter	:
Ps_133906	1.20335	0.00200407	up	:	-1.45739	0.0120858	down	:	ABC transmembrane transporter white [Tribolium castaneum] &gt;gi|18030016|gb|AAL56571.1|AF422804_1 ABC transmembrane transporter white [Tribolium castaneum]	GO:0005524_ATP binding;GO:0016887_ATPase activity;GO:0017111_nucleoside-triphosphatase activity;GO:0000166_nucleotide binding;	:	transporter	:
Ps_132302	1.20519	0.019587	up	:	1.64296	9.05192e-07	up	:	Separin [Phytophthora palmivora var. palmivora]	GO:0046961_hydrogen-transporting ATPase activity, rotational mechanism;GO:0046933_hydrogen-transporting ATP synthase activity, rotational mechanism;GO:0016469_proton-transporting two-sector ATPase complex;GO:0016020_membrane;GO:0015986_ATP synthesis coupled proton transport;	:	others	:
Ps_135951	1.25346	0.00173567	up	:	1.04252	0.00288897	up	:			:	unknown	:
Ps_143289	1.26633	0.0390065	up	:	-6.42693	1.5012e-05	down	:	subtilisin-like serine proteinase precursor [Aphanomyces astaci]	GO:0006508_proteolysis and peptidolysis;GO:0004289_subtilase activity;GO:0016808_proprotein convertase activity;GO:0008991_serine-type signal peptidase activity;GO:0008243_plasminogen activator activity;GO:0008132_pancreatic elastase activity;GO:0004252_serine-type endopeptidase activity;	:	others	:
Ps_112866	1.28601	0.0321177	up	:	-3.04339	3.34597e-05	down	:			:	unknown	:
Ps_157561	1.2893	0.0097767	up	:	1.7361	1.80738e-07	up	:	naJ subfamily C member 13 [Phytophthora nicotianae]		:	others	:
Ps_120578	1.2994	0.0267451	up	:	1.30177	0.0031378	up	:	PREDICTED: similar to Chromodomain-helicase-DNA-binding protein 7 (ATP-dependent helicase CHD7) (CHD-7) [Bos taurus]	GO:0005524_ATP binding;GO:0003677_DNA binding;GO:0006333_chromatin assembly or disassembly;GO:0005634_nucleus;GO:0003682_chromatin binding;GO:0000785_chromatin;GO:0008026_ATP-dependent helicase activity;GO:0004386_helicase activity;GO:0003676_nucleic acid binding;	:	others	:
Ps_156341	1.30975	0.00711511	up	:	1.38769	0.000179768	up	:		GO:0005509_calcium ion binding;	:	unknown	:
Ps_157394	1.3197	9.10751e-09	up	:	1.30069	4.53089e-13	up	:	Cytoplasmic dynein 2 heavy chain 1 [Phytophthora cactorum]	GO:0005524_ATP binding;GO:0017111_nucleoside-triphosphatase activity;GO:0000166_nucleotide binding;	:	others	:
Ps_145331	1.3287	9.15563e-05	up	:	-5.74031	1.79057e-15	down	:			:	unknown	:
Ps_129138	1.34024	0.0314551	up	:	1.43794	0.00168572	up	:			:	unknown	:
Ps_119341	1.34744	0.000155141	up	:	-10.1175	2.12087e-09	down	:		GO:0005576_extracellular region;	:	unknown	:
Ps_128424	1.36559	6.83466e-05	up	:	2.11535	3.80079e-21	up	:	protein phosphatase, putative [Phytophthora infestans T30-4]		:	TF	:
Ps_155525	1.37667	0.000506257	up	:	1.29618	0.000128963	up	:	dynein heavy chain isotype 5A	GO:0005524_ATP binding;GO:0016491_oxidoreductase activity;GO:0016020_membrane;GO:0006118_electron transport;	:	oxidoreductase	:
Ps_130428	1.38577	0.0281147	up	:	-3.09843	0.000193454	down	:			:	unknown	:
Ps_129413	1.39233	8.82705e-09	up	:	1.19596	7.07104e-10	up	:	Putative retroelement [Phytophthora palmivora var. palmivora]	GO:0006278_RNA-dependent DNA replication;GO:0003964_RNA-directed DNA polymerase activity;GO:0003723_RNA binding;GO:0006333_chromatin assembly or disassembly;GO:0005634_nucleus;GO:0003682_chromatin binding;GO:0000785_chromatin;GO:0006310_DNA recombination;GO:0003677_DNA binding;	:	others	:
Ps_127781	1.40139	1.11549e-06	up	:	1.82094	1.65489e-15	up	:			:	unknown	:
Ps_119340	1.41327	5.03603e-05	up	:	-10.0755	2.70731e-09	down	:		GO:0005576_extracellular region;	:	unknown	:
Ps_139288	1.41753	0.000295851	up	:	1.00508	0.00948116	up	:		GO:0016462_pyrophosphatase activity;GO:0008152_metabolism;GO:0000287_magnesium ion binding;	:	unknown	:
Ps_158468	1.43886	5.03603e-05	up	:	1.84872	5.38373e-13	up	:	transport	GO:0006810_transport;GO:0005215_transporter activity;	:	transporter	:
Ps_127327	1.45019	3.47322e-06	up	:	1.5369	5.32492e-10	up	:	PREDICTED: tubulin, gamma complex associated protein 2 [Taeniopygia guttata]	GO:0005815_microtubule organizing center;GO:0000922_spindle pole;GO:0000226_microtubule cytoskeleton organization and biogenesis;	:	others	:
Ps_130409	1.45101	0.0277867	up	:	-2.46999	0.0234518	down	:			:	unknown	:
Ps_118492	1.46199	2.22087e-05	up	:	1.26552	2.78643e-05	up	:		GO:0005524_ATP binding;GO:0017111_nucleoside-triphosphatase activity;GO:0000166_nucleotide binding;	:	unknown	:
Ps_137348	1.50936	0.0465998	up	:	1.76797	0.000111367	up	:	E3 ubiquitin ligase [Phytophthora nicotianae]	GO:0016567_protein ubiquitination;GO:0008270_zinc ion binding;GO:0004842_ubiquitin-protein ligase activity;GO:0000151_ubiquitin ligase complex;	:	ubiquitin	:
Ps_128260	1.5094	0.000256289	up	:	2.14401	3.35328e-11	up	:	E3 ubiquitin-protein ligase RING1-like [Populus trichocarpa]；zinc finger protein [Plasmopara halstedii]	GO:0016567_protein ubiquitination;GO:0008270_zinc ion binding;GO:0004842_ubiquitin-protein ligase activity;GO:0000151_ubiquitin ligase complex;	:	ubiquitin	:
Ps_124155	1.51602	0.000157616	up	:	1.43977	1.89601e-05	up	:	ubiquitin-fold modifier 1 [Phytophthora parasitica INRA-310]	GO:0005554_molecular function unknown;	:	ubiquitin	:
Ps_137862	1.53629	0.00362764	up	:	1.71606	2.33416e-05	up	:	1-phosphatidylinositol-3-phosphate 5-kinase [Phytophthora palmivora var. palmivora]		:	kinase	:
Ps_128384	1.55174	0.0376105	up	:	2.34834	3.81619e-08	up	:			:	unknown	:
Ps_138123	1.58515	1.63865e-05	up	:	2.19486	2.11519e-17	up	:			:	unknown	:
Ps_134181	1.59094	0.000278521	up	:	1.70149	6.79381e-07	up	:	Chromodomain-helicase-DNA-binding protein 9 [Phytophthora cactorum]	GO:0006333_chromatin assembly or disassembly;GO:0005634_nucleus;GO:0003682_chromatin binding;GO:0000785_chromatin;GO:0006355_regulation of transcription, DNA-dependent;GO:0003677_DNA binding;GO:0046941_azetidine-2-carboxylic acid acetyltransferase activity;GO:0019707_protein-cysteine S-acyltransferase activity;GO:0019706_protein-cysteine S-palmitoleyltransferase activity;GO:0019705_protein-cystei…	:	others	:
Ps_138115	1.61897	3.75283e-07	up	:	2.1391	0.00104813	up	:			:	unknown	:
Ps_128246	1.63313	8.04229e-10	up	:	1.95786	6.61764e-22	up	:	similar to dynein, cytoplasmic, heavy polypeptide 1 [Ornithorhynchus anatinus]	GO:0006508_proteolysis and peptidolysis;GO:0004197_cysteine-type endopeptidase activity;GO:0005524_ATP binding;	:	others	:
Ps_158395	1.63646	0.00655466	up	:	2.15025	1.1628e-07	up	:	dsRNA-specific nuclease dicer and related ribonuclease [Physcomitrella patens subsp. patens] &gt;gi|162682596|gb|EDQ69013.1| dsRNA-specific nuclease dicer and related ribonuclease [Physcomitrella patens subsp. patens]	GO:0008026_ATP-dependent helicase activity;GO:0005524_ATP binding;GO:0004386_helicase activity;GO:0003676_nucleic acid binding;GO:0017103_UTP-galactose-1-phosphate uridylyltransferase activity;GO:0016779_nucleotidyltransferase activity;GO:0008905_mannose-phosphate guanylyltransferase activity;GO:0008723_DNA polymerase V activity;GO:0008193_tRNA guanylyltransferase activity;GO:0008192_RNA guanylyl…	:	others	:
Ps_108767	1.64958	1.26921e-05	up	:	2.43372	1.99094e-22	up	:	putative glutathione-specific gamma-glutamylcyclotransferase 2 isoform X5 [Varroa destructor]		:	others	:
Ps_135693	1.6678	0.00322461	up	:	-2.12925	0.0230489	down	:			:	unknown	:
Ps_136467	1.67675	0.000635979	up	:	1.77401	5.19204e-06	up	:	CREB binding protein/P300 and related TAZ Zn-finger proteins [Plasmopara halstedii]		:	others	:
Ps_140506	1.69143	0.000777264	up	:	2.12582	4.16239e-09	up	:	BEACH domain-containing protein [Dictyostelium discoideum AX4] &gt;gi|74996974|sp|Q54RQ8|LVSE_DICDI RecName: Full=BEACH domain-containing protein lvsE &gt;gi|60467893|gb|EAL65906.1| BEACH domain-containing protein [Dictyostelium discoideum AX4]		:	others	:
Ps_138452	1.70285	1.87138e-06	up	:	2.26985	8.68986e-18	up	:	Gag/polymerase/env Polyprotein [Phytophthora palmivora var. palmivora]	GO:0006278_RNA-dependent DNA replication;GO:0003964_RNA-directed DNA polymerase activity;GO:0003723_RNA binding;	:	others	:
Ps_137851	1.72042	0.000324482	up	:	1.28041	0.00365899	up	:			:	unknown	:
Ps_158638	1.74049	2.31174e-06	up	:	1.70817	7.32233e-08	up	:	E3 ubiquitin-protein ligase HERC2 [Phytophthora nicotianae]	GO:0006355_regulation of transcription, DNA-dependent;GO:0005634_nucleus;GO:0003677_DNA binding;	:	ubiquitin	:
Ps_155460	1.78677	0.0125662	up	:	1.58977	0.0113064	up	:	Dek1-calpain-like protein [Oryza sativa]	GO:0006508_proteolysis and peptidolysis;GO:0004197_cysteine-type endopeptidase activity;GO:0005622_intracellular;GO:0004198_calpain activity;	:	others	:
Ps_158010	1.80431	3.52649e-05	up	:	2.08205	3.53839e-10	up	:	Ubiquitin carboxyl-terminal hydrolase 34 [Phytophthora nicotianae]		:	ubiquitin	:
Ps_140641	1.88959	0.0494548	up	:	2.83122	9.00625e-08	up	:	ABC transporter B family protein [Dictyostelium discoideum AX4] &gt;gi|18496818|gb|AAL74250.1|AF466306_1 ABC transporter AbcB3 [Dictyostelium discoideum] &gt;gi|60463365|gb|EAL61553.1| ABC transporter B family protein [Dictyostelium discoideum AX4]	GO:0042626_ATPase activity, coupled to transmembrane movement of substances;GO:0016021_integral to membrane;GO:0006810_transport;GO:0005524_ATP binding;	:	transporter	:
Ps_142760	1.9665	3.65057e-13	up	:	-8.93917	1.50404e-07	down	:	glycoside hydrolase family 3 protein [Flavobacterium johnsoniae UW101] &gt;gi|146153742|gb|ABQ04596.1| Candidate beta-glycosidase; Glycoside hydrolase family 3 [Flavobacterium johnsoniae UW101]	GO:0005975_carbohydrate metabolism;GO:0004553_hydrolase activity, hydrolyzing O-glycosyl compounds;GO:0008422_beta-glucosidase activity;	:	metabolism	:
Ps_109790	1.98529	0.00205774	up	:	1.41445	0.0447173	up	:	ciliary dynein heavy chain, putative [Perkinsus marinus ATCC 50983]	GO:0005524_ATP binding;GO:0017111_nucleoside-triphosphatase activity;GO:0000166_nucleotide binding;	:	others	:
Ps_132964	2.03308	0.0428699	up	:	2.84316	4.9346e-06	up	:	putative Myb-like protein [Hyaloperonospora parasitica]	GO:0005634_nucleus;GO:0003677_DNA binding;	:	TF	:
Ps_142150	2.0982	8.13949e-06	up	:	2.03466	2.79496e-07	up	:	DnaJ subfamily C member 13 [Phytophthora nicotianae]	GO:0005524_ATP binding;	:	others	:
Ps_138125	2.10116	3.54989e-11	up	:	2.98683	6.63389e-41	up	:	glucosidase [Pythium insidiosum]		:	others	:
Ps_136015	2.10344	0.0192909	up	:	2.88835	1.50541e-07	up	:	Dynein heavy chain 1 [Phytophthora nicotianae]	GO:0006306_DNA methylation;GO:0003677_DNA binding;	:	others	:
Ps_140605	2.12818	1.06877e-07	up	:	2.54558	3.40332e-17	up	:	Bromodomain-containing protein 4 [Phytophthora nicotianae]	GO:0005634_nucleus;GO:0003677_DNA binding;	:	others	:
Ps_157018	2.16705	5.43374e-05	up	:	2.48334	2.17052e-09	up	:	Ectopic P granules protein 5 [Phytophthora nicotianae]		:	others	:
Ps_142166	2.18169	4.04168e-08	up	:	2.9966	5.796e-23	up	:			:	unknown	:
Ps_141043	2.19009	0.00183357	up	:	2.37618	5.86846e-06	up	:	RAVE (regulator of V-ATPase assembly) complex subunit RAV1/DMX protein, WD repeat superfamily [Plasmopara halstedii];Rav1p [Saccharomyces cerevisiae YJM1399]		:	others	:
Ps_137861	2.20467	0.00136315	up	:	2.3859	7.51921e-06	up	:	ubiquitin-specific protease, putative [Phytophthora infestans T30-4]		:	ubiquitin	:
Ps_129899	2.25359	0.0107847	up	:	2.49968	0.00026136	up	:	Ras-related protein Rab-28 [Phytophthora nicotianae]		:	others	:
Ps_129059	2.28481	0.0252265	up	:	3.39446	2.26999e-10	up	:	DNA-directed RNA polymerase I subunit RPA49 [Phytophthora nicotianae]		:	others	:
Ps_131445	2.31235	3.63094e-07	up	:	2.37439	0.0490818	up	:	possible Myb_DNA-binding protein [Phytophthora infestans]	GO:0005634_nucleus;GO:0003677_DNA binding;	:	TF	:
Ps_131358	2.31897	0.0425263	up	:	2.64281	0.000866057	up	:	PLP-dependent transferase [Bacillus sp. AFS041924]		:	others	:
Ps_155370	2.41575	5.86771e-18	up	:	2.44041	1.9486e-24	up	:	Nucleoredoxin[Phytophthora nicotianae]	GO:0006118_electron transport;GO:0005489_electron transporter activity;	:	others	:
Ps_156257	2.42898	0.00194472	up	:	2.92703	2.58825e-07	up	:	Vacuolar protein sorting-associated protein [Phytophthora megakarya]	GO:0030125_clathrin vesicle coat;GO:0006886_intracellular protein transport;	:	others	:
Ps_130389	2.43364	1.82233e-09	up	:	3.0031	5.35809e-23	up	:	sensory box sensor histidine kinase [Rhodobacterales bacterium HTCC2150] &gt;gi|126702996|gb|EBA02098.1| sensory box sensor histidine kinase [Rhodobacterales bacterium HTCC2150]	GO:0007165_signal transduction;GO:0004871_signal transducer activity;GO:0000160_two-component signal transduction system (phosphorelay);GO:0000155_two-component sensor molecule activity;GO:0008020_G-protein coupled photoreceptor activity;GO:0006355_regulation of transcription, DNA-dependent;GO:0018110_histone-arginine kinase activity;GO:0016775_phosphotransferase activity, nitrogenous group as ac…	:	kinase	:
Ps_136404	2.46457	6.20662e-07	up	:	1.80468	0.000668579	up	:	Dynein gamma chain, flagellar outer arm [Phytophthora cactorum]	GO:0005524_ATP binding;	:	others	:
Ps_143810	2.49286	1.7682e-10	up	:	-5.61201	4.71601e-05	down	:			:	unknown	:
Ps_157062	2.50151	7.35708e-07	up	:	2.63957	2.93418e-10	up	:	Vesicle-associated membrane-protein-associated protein (IPR016763);Chitin synthase, class 3 [Rhizopus stolonifer]		:	transporter	:
Ps_132941	2.50352	5.02756e-13	up	:	2.84346	1.28823e-05	up	:	putative Myb-like protein [Hyaloperonospora parasitica]	GO:0005634_nucleus;GO:0003677_DNA binding;	:	TF	:
Ps_157938	2.55504	6.50332e-05	up	:	2.63914	6.98136e-07	up	:	vacuolar protein sorting-associated protein 13a [Pyrenophora tritici-repentis Pt-1C-BFP] &gt;gi|187978559|gb|EDU45185.1| vacuolar protein sorting-associated protein 13a [Pyrenophora tritici-repentis Pt-1C-BFP]		:	others	:
Ps_140025	2.55713	2.49699e-11	up	:	2.33975	2.21712e-11	up	:	Myelin regulatory factor [Aurantiochytrium sp. FCC1311];glycoside hydrolase putative [Albugo laibachii Nc14]	GO:0016808_proprotein convertase activity;GO:0008991_serine-type signal peptidase activity;GO:0008243_plasminogen activator activity;GO:0008132_pancreatic elastase activity;GO:0004289_subtilase activity;GO:0004252_serine-type endopeptidase activity;	:	others	:
Ps_134814	2.55854	0.00157095	up	:	2.4637	0.000462589	up	:	phosphatidylinositol kinase (PIK-L3) [Phytophthora infestans T30-4]	GO:0050826_response to freezing;GO:0050825_ice binding;GO:0042309_homoiothermy;	:	kinase	:
Ps_134148	2.56987	0.00937012	up	:	-6.73208	0.0266187	down	:			:	unknown	:
Ps_142660	2.59011	0.00559825	up	:	2.4302	0.0036297	up	:	BEACH domain-containing protein,ATP-dependent DNA helicase PIF1		:	others	:
Ps_135418	2.61725	0.00125991	up	:	3.04602	2.58825e-07	up	:	Histone-lysine N-methyltransferase [Phytophthora megakarya]		:	others	:
Ps_155627	2.63225	2.16236e-06	up	:	2.63217	5.76091e-08	up	:	E3 ubiquitin-protein ligase HERC1 [Phytophthora nicotianae]		:	ubiquitin	:
Ps_141117	2.64007	6.9405e-09	up	:	2.52114	7.6035e-10	up	:	ras GTPase-activating protein 4B isoform X3 [Physeter catodon]	GO:0005524_ATP binding;	:	others	:
Ps_131871	2.68062	8.82705e-09	up	:	2.24082	1.25983e-06	up	:	Histone-lysine N-methyltransferase EZH2 [Phytophthora nicotianae];Calmodulin [Aurantiochytrium sp. FCC1311]	GO:0006468_protein amino acid phosphorylation;GO:0005524_ATP binding;GO:0004672_protein kinase activity;GO:0005509_calcium ion binding;GO:0003676_nucleic acid binding;	:	others	:
Ps_141076	2.70475	0.000152097	up	:	2.32074	0.00120495	up	:	HECT E3 ubiquitin ligase [Phytophthora palmivora var. palmivora]		:	ubiquitin	:
Ps_143203	2.72112	0.0471369	up	:	-2.56124	0.00016301	down	:	pleiotropic drug resistance transporter [Phytophthora sojae]	GO:0016020_membrane;GO:0006810_transport;GO:0005215_transporter activity;GO:0004872_receptor activity;GO:0005524_ATP binding;GO:0016887_ATPase activity;GO:0017111_nucleoside-triphosphatase activity;GO:0000166_nucleotide binding;	:	transporter	:
Ps_137865	2.76874	3.12045e-10	up	:	3.03649	2.38329e-17	up	:	E3 ubiquitin-protein ligase HERC2 [Phytophthora nicotianae]		:	ubiquitin	:
Ps_138129	2.886	3.81484e-05	up	:	3.76187	1.28459e-13	up	:			:	unknown	:
Ps_137480	2.8947	0.00122831	up	:	2.84728	0.00024205	up	:		GO:0006508_proteolysis and peptidolysis;GO:0004197_cysteine-type endopeptidase activity;	:	unknown	:
Ps_142614	3.17686	0.00186777	up	:	2.94964	0.00170911	up	:	cyclic nucleotide gated channel alpha 1, isoform CRA_b [Rattus norvegicus]	GO:0016020_membrane;GO:0006813_potassium ion transport;GO:0005267_potassium channel activity;	:	others	:
Ps_157556	3.18501	0.0187388	up	:	3.14826	0.0057876	up	:	vacuolar sorting-associated protein [Ajellomyces capsulatus G186AR]		:	others	:
Ps_131958	3.2769	0.0127073	up	:	-2.64057	0.00170864	down	:		GO:0004339_glucan 1,4-alpha-glucosidase activity;	:	unknown	:
Ps_134152	3.63695	2.30586e-12	up	:	3.55935	2.54762e-14	up	:	E3 ubiquitin-protein ligase HERC2 [Phytophthora nicotianae]		:	ubiquitin	:
Ps_137349	3.72169	1.18116e-06	up	:	5.39194	3.43849e-24	up	:	E3 ubiquitin ligase [Phytophthora nicotianae]	GO:0016567_protein ubiquitination;GO:0008270_zinc ion binding;GO:0004842_ubiquitin-protein ligase activity;GO:0000151_ubiquitin ligase complex;	:	ubiquitin	:
Ps_139845	3.72992	0.0029134	up	:	3.15457	0.015334	up	:	decarboxylase [Catenuloplanes japonicus]		:	others	:
Ps_131170	3.80483	0.0123755	up	:	-7.05401	0.00970409	down	:			:	unknown	:
Ps_131169	3.88613	0.00848477	up	:	-7.05401	0.00970409	down	:			:	unknown	:
Ps_133331	3.96418	5.08375e-20	up	:	3.73056	3.77409e-19	up	:	Alpha-ketoglutarate-dependent sulfonate dioxygenase[Phytophthora megakarya]	GO:0016491_oxidoreductase activity;GO:0006118_electron transport;GO:0051341_regulation of oxidoreductase activity;	:	oxidoreductase	:
Ps_133330	4.25184	2.50898e-26	up	:	4.08338	7.08764e-26	up	:	Proton-dependent Oligopeptide Transporter (POT) Family [Phytophthora infestans T30-4]	GO:0016020_membrane;GO:0006857_oligopeptide transport;GO:0005215_transporter activity;	:	transporter	:
Ps_143202	4.42419	1.40804e-05	up	:	3.92051	0.000124736	up	:	Glycosyl hydrolase	GO:0005975_carbohydrate metabolism;GO:0004553_hydrolase activity, hydrolyzing O-glycosyl compounds;GO:0004558_alpha-glucosidase activity;	:	metabolism	:
Ps_137847	5.3348	0.0320588	up	:	5.98923	0.00263173	up	:			:	unknown	:
Ps_130666	6.01666	0.00517727	up	:	10.7394	1.0243e-11	up	:	myotubularin homologous protein 1 [Caenorhabditis elegans]		:	others	:
Ps_144771	-9.58005	4.63758e-07	down	:	-9.38745	1.46134e-07	down	:	Retrovirus Polyprotein [Phytophthora palmivora var. palmivora]		:	others	:
Ps_127724	-8.81222	3.18124e-05	down	:	-8.61962	9.25568e-06	down	:	RNA-dependent DNA polymerase [Phytophthora megakarya]	GO:0003676_nucleic acid binding;	:	TF	:
Ps_144623	-7.16123	0.00189935	down	:	-6.96792	0.000806028	down	:	RNA-dependent DNA polymerase [Phytophthora megakarya]		:	others	:
Ps_127933	-6.6851	0.0100299	down	:	-6.49038	0.00437924	down	:	sugar transporter family protein [Neofusicoccum parvum UCRNP2]	GO:0016021_integral to membrane;GO:0006810_transport;GO:0005215_transporter activity;	:	transporter	:
Ps_137094	-4.73036	5.18397e-22	down	:	-1.62965	3.32716e-06	down	:			:	unknown	:
Ps_137095	-4.52368	1.34279e-20	down	:	-1.6418	2.57416e-06	down	:			:	unknown	:
Ps_137097	-4.51744	1.63937e-20	down	:	-1.62568	3.01747e-06	down	:			:	unknown	:
Ps_137098	-4.30894	8.82831e-20	down	:	-1.42908	2.65675e-05	down	:			:	unknown	:
Ps_135217	-4.0685	0.000475606	down	:	-2.93557	0.00137852	down	:	Lipase [Phytophthora palmivora var. palmivora]	GO:0003824_catalytic activity;GO:0004104_cholinesterase activity;	:	metabolism	:
Ps_134006	-3.58474	3.30968e-43	down	:	-3.02773	1.18826e-67	down	:	carbohydrate-binding protein, putative [Pythium insidiosum]	GO:0007596_blood coagulation;GO:0006508_proteolysis and peptidolysis;GO:0005576_extracellular region;GO:0004252_serine-type endopeptidase activity;	:	metabolism	:
Ps_142915	-3.49051	1.11873e-13	down	:	-4.18746	2.01725e-22	down	:	response to freezing	GO:0050826_response to freezing;GO:0050825_ice binding;GO:0042309_homoiothermy;	:	others	:
Ps_135936	-3.45647	0.0347781	down	:	-4.4011	0.00196336	down	:	Beta-glucosidase 32 [Phytophthora nicotianae]	GO:0005975_carbohydrate metabolism;GO:0004553_hydrolase activity, hydrolyzing O-glycosyl compounds;GO:0016160_amylase activity;GO:0015929_hexosaminidase activity;GO:0015928_fucosidase activity;GO:0015927_trehalase activity;GO:0015926_glucosidase activity;GO:0015925_galactosidase activity;GO:0015924_mannosyl-oligosaccharide mannosidase activity;GO:0015923_mannosidase activity;GO:0008933_murein tra…	:	metabolism	:
Ps_134005	-3.29511	3.81484e-06	down	:	-1.99141	0.000641233	down	:	Quinone oxidoreductase 2 [Phytophthora nicotianae]		:	oxidoreductase	:
Ps_131644	-3.29403	9.65879e-08	down	:	-2.79999	2.54255e-07	down	:	TKL protein kinase [Phytophthora megakarya]		:	kinase	:
Ps_138888	-3.12913	1.80696e-06	down	:	-1.25771	0.0187571	down	:		GO:0016020_membrane;GO:0006508_proteolysis and peptidolysis;GO:0004222_metalloendopeptidase activity;	:	unknown	:
Ps_132859	-3.06373	1.32345e-09	down	:	-1.51708	0.00527148	down	:	alcohol dehydrogenase [Phaffia rhodozyma]	GO:0016491_oxidoreductase activity;GO:0008270_zinc ion binding;GO:0004025_alcohol dehydrogenase activity, iron-dependent;GO:0004024_alcohol dehydrogenase activity, zinc-dependent;GO:0004023_alcohol dehydrogenase activity, metal ion-independent;GO:0004022_alcohol dehydrogenase activity;	:	oxidoreductase	:
Ps_138265	-3.0346	1.17818e-08	down	:	-1.52886	0.00281812	down	:	alcohol dehydrogenase A dehydrogenase	GO:0016491_oxidoreductase activity;GO:0008270_zinc ion binding;GO:0004025_alcohol dehydrogenase activity, iron-dependent;GO:0004024_alcohol dehydrogenase activity, zinc-dependent;GO:0004023_alcohol dehydrogenase activity, metal ion-independent;GO:0004022_alcohol dehydrogenase activity;	:	oxidoreductase	:
Ps_145529	-3.00281	5.5277e-05	down	:	-2.93317	5.20695e-06	down	:	Alternative oxidase [Phytophthora megakarya]		:	oxidoreductase	:
Ps_142117	-3.00145	8.67321e-13	down	:	-2.13413	2.05931e-10	down	:	Bzip transcription factor [Phytophthora palmivora var. palmivora]		:	TF	:
Ps_132858	-2.96297	8.45968e-16	down	:	-2.73182	9.43479e-19	down	:	alcohol dehydrogenase [Phaffia rhodozyma]	GO:0016491_oxidoreductase activity;GO:0008270_zinc ion binding;GO:0004025_alcohol dehydrogenase activity, iron-dependent;GO:0004024_alcohol dehydrogenase activity, zinc-dependent;GO:0004023_alcohol dehydrogenase activity, metal ion-independent;GO:0004022_alcohol dehydrogenase activity;	:	oxidoreductase	:
Ps_133011	-2.88714	1.5072e-07	down	:	-1.65655	3.34476e-05	down	:	WRKY transcription factor 19 [Phytophthora nicotianae]		:	TF	:
Ps_131654	-2.87665	3.03424e-47	down	:	-1.82976	1.01601e-24	down	:	TKL protein kinase [Phytophthora parasitica]		:	kinase	:
Ps_137589	-2.85231	3.05674e-06	down	:	-1.65694	0.000478475	down	:			:	unknown	:
Ps_109049	-2.7696	2.44569e-07	down	:	-1.56488	2.63093e-05	down	:	acetyl-CoA synthetase [Dictyostelium discoideum AX4] &gt;gi|74897288|sp|Q54Z60|ACSA_DICDI RecName: Full=Acetyl-coenzyme A synthetase; AltName: Full=Acetate--CoA ligase; AltName: Full=Acyl-activating enzyme &gt;gi|60470602|gb|EAL68581.1| acetyl-CoA synthet	GO:0008152_metabolism;GO:0003824_catalytic activity;GO:0003987_acetate-CoA ligase activity;	:	oxidoreductase	:
Ps_144141	-2.74429	2.62834e-26	down	:	-1.88983	3.83711e-28	down	:	oxidoreductase activity	GO:0016491_oxidoreductase activity;GO:0006118_electron transport;GO:0007596_blood coagulation;GO:0006508_proteolysis and peptidolysis;GO:0005576_extracellular region;GO:0004252_serine-type endopeptidase activity;GO:0008812_choline dehydrogenase activity;	:	oxidoreductase	:
Ps_108915	-2.69184	1.63937e-20	down	:	-2.52599	3.91502e-25	down	:	tryptophan synthase beta chain [Phytophthora sojae]	GO:0008152_metabolism;GO:0003824_catalytic activity;GO:0006568_tryptophan metabolism;GO:0004834_tryptophan synthase activity;	:	others	:
Ps_129336	-2.66361	0.00277292	down	:	-1.51544	0.0324979	down	:		GO:0005524_ATP binding;	:	unknown	:
Ps_137585	-2.61812	0.00654853	down	:	-1.7956	0.0136187	down	:			:	unknown	:
Ps_131903	-2.54609	0.00142632	down	:	-5.63234	7.94107e-13	down	:	beta-glucosidase	GO:0005975_carbohydrate metabolism;GO:0004553_hydrolase activity, hydrolyzing O-glycosyl compounds;GO:0008422_beta-glucosidase activity;	:	metabolism	:
Ps_156086	-2.51619	2.51327e-18	down	:	-2.65688	0.00663061	down	:		GO:0005554_molecular function unknown;	:	unknown	:
Ps_140305	-2.4451	0.0203785	down	:	1.03477	1.06248e-06	up	:	mucin-like protein [Heterodera glycines]		:	others	:
Ps_130570	-2.43471	2.6803e-05	down	:	-1.3595	0.00407575	down	:	WRKY transcription factor 19 [Phytophthora nicotianae]		:	TF	:
Ps_140307	-2.43335	0.0213775	down	:	1.03661	1.26412e-06	up	:	mucin-like protein [Heterodera glycines]		:	others	:
Ps_129708	-2.40069	1.00438e-10	down	:	-7.56753	3.32021e-31	down	:	cell 5A endo-1,4-betaglucanase	GO:0005975_carbohydrate metabolism;GO:0004553_hydrolase activity, hydrolyzing O-glycosyl compounds;GO:0016303_phosphatidylinositol 3-kinase activity;GO:0015073_phosphatidylinositol 3-kinase, class I, regulator activity;GO:0015072_phosphatidylinositol 3-kinase, class I, catalyst activity;GO:0004429_1-phosphatidylinositol 3-kinase;	:	metabolism	:
Ps_131890	-2.39419	0.0168596	down	:	-3.00493	0.000167736	down	:	alternative oxidase [Pythium aphanidermatum]	GO:0007585_respiratory gaseous exchange;GO:0005740_mitochondrial membrane;GO:0051341_regulation of oxidoreductase activity;GO:0016491_oxidoreductase activity;	:	oxidoreductase	:
Ps_142510	-2.39099	0.0101992	down	:	-1.2293	2.84698e-07	down	:	carbohydrate-binding protein		:	metabolism	:
Ps_143521	-2.37886	1.69437e-06	down	:	-1.72745	9.54016e-05	down	:	arachidonate 5-lipoxygenase	GO:0016165_lipoxygenase activity;GO:0006118_electron transport;GO:0005506_iron ion binding;GO:0004052_arachidonate 12-lipoxygenase activity;	:	others	:
Ps_130474	-2.32289	1.30131e-25	down	:	-1.42688	8.83312e-18	down	:			:	unknown	:
Ps_143520	-2.29137	0.039567	down	:	-1.9239	0.0269508	down	:	Arachidonate 12-lipoxygenase [Phytophthora nicotianae]	GO:0004051_arachidonate 5-lipoxygenase activity;	:	others	:
Ps_140003	-2.25234	0.0138294	down	:	-3.33279	7.22711e-06	down	:	TKL protein kinase, variant [Phytophthora parasitica P1976]	GO:0006468_protein amino acid phosphorylation;GO:0005524_ATP binding;GO:0004672_protein kinase activity;GO:0004713_protein-tyrosine kinase activity;GO:0004674_protein serine/threonine kinase activity;GO:0042557_eukaryotic elongation factor-2 kinase activator activity;GO:0042556_eukaryotic elongation factor-2 kinase regulator activity;GO:0035004_phosphoinositide 3-kinase activity;GO:0019914_cyclin…	:	kinase	:
Ps_139743	-2.23646	0.000962945	down	:	-1.5209	0.00649394	down	:	histidine kinase-response regulator hybrid protein		:	kinase	:
Ps_137852	-2.22608	0.000988562	down	:	-2.96202	1.50618e-09	down	:	Pyruvate dehydrogenase [Phytophthora megakarya]	GO:0005524_ATP binding;GO:0016772_transferase activity, transferring phosphorus-containing groups;GO:0016310_phosphorylation;GO:0004740_[pyruvate dehydrogenase (lipoamide)] kinase activity;	:	kinase	:
Ps_127359	-2.14706	7.75981e-19	down	:	-1.53441	3.23292e-16	down	:		GO:0008415_acyltransferase activity;GO:0004092_carnitine O-acetyltransferase activity;	:	unknown	:
Ps_130564	-2.13641	0.000324482	down	:	-2.25885	8.53715e-06	down	:	serine/threonine protein kinase [Ajellomyces dermatitidis ER-3]	GO:0006468_protein amino acid phosphorylation;GO:0005524_ATP binding;GO:0004672_protein kinase activity;GO:0004713_protein-tyrosine kinase activity;GO:0004674_protein serine/threonine kinase activity;	:	kinase	:
Ps_140887	-2.1218	0.000225884	down	:	-1.59655	0.000558389	down	:	Lysine-specific demethylase 7B [Phytophthora nicotianae]	GO:0016567_protein ubiquitination;GO:0008270_zinc ion binding;GO:0004842_ubiquitin-protein ligase activity;GO:0000151_ubiquitin ligase complex;GO:0006355_regulation of transcription, DNA-dependent;GO:0003677_DNA binding;GO:0005634_nucleus;GO:0003676_nucleic acid binding;	:	others	:
Ps_145018	-2.0859	0.000128573	down	:	-1.13546	0.0146002	down	:	40S ribosomal protein S8 [Phytophthora nicotianae]		:	others	:
Ps_139854	-2.08589	8.24794e-06	down	:	-1.08735	0.00671713	down	:	M96 mating-specific protein family [Phytophthora infestans T30-4]		:	others	:
Ps_143057	-2.05671	7.664e-11	down	:	-2.39262	4.30804e-21	down	:	metallothionein [Phytophthora cinnamomi]		:	others	:
Ps_136246	-2.0369	0.00204562	down	:	-2.60292	3.25147e-06	down	:	carbohydrate-binding protein, putative [Phytophthora infestans T30-4]		:	metabolism	:
Ps_131360	-2.02188	0.000412214	down	:	-1.77148	9.49251e-05	down	:	endo-glucanase RCE3 [Schizosaccharomyces japonicus yFS275] &gt;gi|212000294|gb|EEB05954.1| endo-glucanase RCE3 [Schizosaccharomyces japonicus yFS275]	GO:0030248_cellulose binding;GO:0005975_carbohydrate metabolism;GO:0005576_extracellular region;GO:0004553_hydrolase activity, hydrolyzing O-glycosyl compounds;	:	metabolism	:
Ps_125983	-2.01049	0.00300496	down	:	-1.15704	6.70556e-12	down	:	aquaporin 7 [Xenopus (Silurana) tropicalis] &gt;gi|58476323|gb|AAH89658.1| Aquaporin 7 [Xenopus tropicalis]	GO:0016020_membrane;GO:0006810_transport;GO:0005215_transporter activity;	:	transporter	:
Ps_108809	-2.00731	8.08412e-17	down	:	-1.44755	1.60202e-14	down	:	alanine aminotransferase	GO:0016769_transferase activity, transferring nitrogenous groups;GO:0009058_biosynthesis;GO:0004021_alanine transaminase activity;	:	others	:
Ps_145096	-1.99962	0.00226182	down	:	-1.15863	6.75315e-12	down	:	aquaporin 7	GO:0016020_membrane;GO:0006810_transport;GO:0005215_transporter activity;	:	transporter	:
Ps_130155	-1.96119	0.000936514	down	:	-1.72077	0.00013224	down	:	NA-directed RNA polymerases I and III subunit [Phytophthora nicotianae]		:	others	:
Ps_143269	-1.95131	0.000324482	down	:	-1.1522	0.00387692	down	:	Uracil phosphoribosyltransferase [Phytophthora nicotianae]	GO:0004845_uracil phosphoribosyltransferase activity;	:	TF	:
Ps_140946	-1.94663	2.95262e-09	down	:	-3.99576	6.81116e-57	down	:	nitric oxide dioxygenase	GO:0006810_transport;GO:0005488_binding;GO:0016491_oxidoreductase activity;GO:0006118_electron transport;GO:0004155_6,7-dihydropteridine reductase activity;	:	oxidoreductase	:
Ps_155244	-1.92202	1.17481e-14	down	:	-1.70529	2.13438e-16	down	:	TKL protein kinase [Phytophthora parasitica]	GO:0006468_protein amino acid phosphorylation;GO:0005524_ATP binding;GO:0004672_protein kinase activity;GO:0004713_protein-tyrosine kinase activity;GO:0004674_protein serine/threonine kinase activity;GO:0042557_eukaryotic elongation factor-2 kinase activator activity;GO:0042556_eukaryotic elongation factor-2 kinase regulator activity;GO:0035004_phosphoinositide 3-kinase activity;GO:0019914_cyclin…	:	kinase	:
Ps_135932	-1.91965	6.75587e-22	down	:	1.48745	5.56213e-32	up	:	cell 5A endo-1,4-betaglucanase [Phytophthora sojae] &gt;gi|117957139|gb|ABK59038.1| cell 5A endo-1,4-betaglucanase [Phytophthora sojae]	GO:0005975_carbohydrate metabolism;GO:0004553_hydrolase activity, hydrolyzing O-glycosyl compounds;GO:0008810_cellulase activity;	:	metabolism	:
Ps_144413	-1.91387	0.000918853	down	:	3.05961	3.80462e-60	up	:			:	unknown	:
Ps_141528	-1.90718	7.56714e-06	down	:	-2.52277	8.69904e-12	down	:			:	unknown	:
Ps_140409	-1.90578	6.80395e-16	down	:	-1.04386	1.15773e-08	down	:			:	unknown	:
Ps_135971	-1.88619	0.000672969	down	:	-3.39155	7.43681e-14	down	:	Amino Acid/Auxin Permease (AAAP) Family [Phytophthora nicotianae]	GO:0016020_membrane;GO:0006865_amino acid transport;GO:0005279_amino acid-polyamine transporter activity;	:	transporter	:
Ps_135972	-1.88619	0.000672969	down	:	-3.39155	7.43681e-14	down	:			:	unknown	:
Ps_136019	-1.87584	4.71851e-21	down	:	-1.98654	0.000241714	down	:	Major Facilitator Superfamily (MFS) [Phytophthora nicotianae]		:	transporter	:
Ps_140759	-1.85898	1.60216e-07	down	:	-1.01783	0.000455025	down	:			:	unknown	:
Ps_109263	-1.85656	1.81776e-17	down	:	-1.08237	2.26999e-10	down	:	aldehyde dehydrogenase [Cyanothece sp. CCY0110] &gt;gi|126623561|gb|EAZ94265.1| aldehyde dehydrogenase [Cyanothece sp. CCY0110]	GO:0016491_oxidoreductase activity;GO:0008152_metabolism;GO:0004029_aldehyde dehydrogenase (NAD) activity;	:	oxidoreductase	:
Ps_143059	-1.84848	5.02756e-13	down	:	-1.38925	6.75315e-12	down	:	C2 domain [Plasmopara halstedii];The C2 domain was first identified in PKC.Many C2 domains are Ca2+-dependent membrane-targeting modules that bind a wide variety of substances including bind phospholipids, inositol polyphosphates, and intracellular proteins. Most C2 domain proteins are either signal transduction enzymes that contain a single C2 domain, such as protein kinase C, or membrane traffi…	GO:0005524_ATP binding;	:	kinase	:
Ps_132525	-1.84033	1.53633e-06	down	:	-2.43281	5.51782e-17	down	:	Dihydroorotate dehydrogenase (quinone)		:	others	:
Ps_109157	-1.82003	0.00629981	down	:	-2.34465	9.96578e-06	down	:	radical SAM enzyme [Piromyces finnis] S-adenosylmethionine synthetase (EC 2.5.1.6) (also known as methionine adenosyltransferase (MAT)) is an enzyme that creates S-adenosylmethionine (a.k.a. AdoMet, SAM or SAMe) by reacting methionine (a non-polar amino acid) and ATP (the basic currency of energy	GO:0005506_iron ion binding;GO:0003824_catalytic activity;	:	others	:
Ps_116268	-1.79923	1.91932e-17	down	:	-1.38828	3.52848e-21	down	:	putative exo-1,3-beta-glucanase [Phytophthora infestans]	GO:0004338_glucan 1,3-beta-glucosidase activity;	:	metabolism	:
Ps_128622	-1.75953	0.00593372	down	:	-1.65478	0.000126338	down	:	Arrestin domain-containing protein A [Phytophthora nicotianae]		:	others	:
Ps_134643	-1.74234	0.00140512	down	:	1.53373	9.4444e-12	up	:	magnesium/cobalt transporter CorA [Chlorobium chlorochromatii CaD3] &gt;gi|78171740|gb|ABB28836.1| Magnesium and cobalt transport protein CorA [Chlorobium chlorochromatii CaD3]	GO:0005509_calcium ion binding;GO:0046873_metal ion transporter activity;GO:0030001_metal ion transport;GO:0016020_membrane;	:	others	:
Ps_135666	-1.73904	0.0312226	down	:	-3.39686	2.40143e-07	down	:	cellulase	GO:0005975_carbohydrate metabolism;GO:0004553_hydrolase activity, hydrolyzing O-glycosyl compounds;	:	metabolism	:
Ps_143033	-1.73709	0.0114103	down	:	-1.17247	0.0423107	down	:			:	unknown	:
Ps_140763	-1.69252	2.94929e-18	down	:	-1.09902	5.37487e-10	down	:			:	unknown	:
Ps_109099	-1.67141	4.05538e-20	down	:	-1.33311	1.73489e-22	down	:	acyl-CoA desaturase [Phytophthora infestans T30-4]	GO:0016020_membrane;GO:0006633_fatty acid biosynthesis;GO:0005783_endoplasmic reticulum;GO:0005506_iron ion binding;GO:0004768_stearoyl-CoA 9-desaturase activity;GO:0016491_oxidoreductase activity;	:	oxidoreductase	:
Ps_157223	-1.65807	2.69765e-10	down	:	-1.24769	4.38813e-13	down	:			:	unknown	:
Ps_134731	-1.6498	4.48213e-09	down	:	2.07977	1.64478e-34	up	:	elicitin-like protein SOL11A [Phytophthora sojae]		:	others	:
Ps_135642	-1.63265	1.02522e-05	down	:	-1.67979	2.7098e-08	down	:	enterochelin esterase-like enzyme [Pyrinomonas methylaliphatogenes]		:	metabolism	:
Ps_140690	-1.61898	0.01437	down	:	-1.45926	0.00979697	down	:	ATP-binding Cassette (ABC) Superfamily [Phytophthora nicotianae]		:	transporter	:
Ps_109725	-1.61316	0.00215476	down	:	-1.57919	5.03947e-05	down	:	Aquaporin-10 [Phytophthora nicotianae]	GO:0016020_membrane;GO:0006810_transport;GO:0005215_transporter activity;	:	transporter	:
Ps_125484	-1.5999	0.0197656	down	:	-1.91219	0.000461874	down	:	nitronate monooxygenase	GO:0006207_'de novo' pyrimidine base biosynthesis;GO:0004152_dihydroorotate dehydrogenase activity;GO:0016491_oxidoreductase activity;GO:0006118_electron transport;GO:0018580_2-nitropropane dioxygenase activity;	:	oxidoreductase	:
Ps_109702	-1.59403	0.00224499	down	:	-1.58109	4.83968e-05	down	:	Aquaporin-10 [Phytophthora nicotianae]	GO:0016020_membrane;GO:0006810_transport;GO:0005215_transporter activity;	:	transporter	:
Ps_131898	-1.56908	0.00189935	down	:	-1.59581	3.66549e-05	down	:			:	unknown	:
Ps_155994	-1.55595	1.8277e-06	down	:	-1.66067	9.07656e-11	down	:	tryptophan synthase [Phytophthora infestans]	GO:0006568_tryptophan metabolism;GO:0004834_tryptophan synthase activity;	:	others	:
Ps_144176	-1.53917	0.0405207	down	:	-2.13998	0.000129669	down	:	Arabinan endo-1,5-alpha-L-arabinosidase A precursor [Phytophthora palmivora var. palmivora]		:	metabolism	:
Ps_155432	-1.51813	5.62167e-08	down	:	-1.31054	1.94327e-11	down	:	Cellobiose dehydrogenase [Phytophthora nicotianae]	GO:0016491_oxidoreductase activity;GO:0006118_electron transport;GO:0007242_intracellular signaling cascade;GO:0008812_choline dehydrogenase activity;	:	oxidoreductase	:
Ps_108856	-1.51476	1.09327e-05	down	:	-1.43198	3.21818e-07	down	:	peroxisomal NADP-dependent isocitrate dehydrogenase [Aspergillus nidulans]		:	others	:
Ps_144247	-1.50568	9.91101e-06	down	:	-2.5643	8.9047e-18	down	:	Glycosyl hydrolase family 5 protein	GO:0007596_blood coagulation;GO:0006508_proteolysis and peptidolysis;GO:0005576_extracellular region;GO:0004252_serine-type endopeptidase activity;GO:0030248_cellulose binding;GO:0005975_carbohydrate metabolism;GO:0004553_hydrolase activity, hydrolyzing O-glycosyl compounds;GO:0004338_glucan 1,3-beta-glucosidase activity;	:	metabolism	:
Ps_131427	-1.50354	1.52785e-08	down	:	-1.65405	1.81366e-17	down	:			:	unknown	:
Ps_109325	-1.49947	0.000155867	down	:	-1.23234	9.42694e-05	down	:			:	unknown	:
Ps_144764	-1.49914	0.000525867	down	:	-1.23777	4.00422e-05	down	:	HSF-type DNA-binding protein [Phytophthora palmivora var. palmivora]heat shock transcription factor [Phytophthora capsici]	GO:0006355_regulation of transcription, DNA-dependent;GO:0005634_nucleus;GO:0003700_transcription factor activity;GO:0003677_DNA binding;	:	TF	:
Ps_145396	-1.49487	0.00131369	down	:	-1.10802	0.00336711	down	:		GO:0008270_zinc ion binding;	:	unknown	:
Ps_128012	-1.47135	1.46596e-09	down	:	-1.57196	4.23935e-15	down	:	5-histidylcysteine sulfoxide synthase		:	others	:
Ps_140579	-1.45272	1.02289e-06	down	:	-1.57393	6.535e-15	down	:	inorganic phosphate transporter, putative [Phytophthora infestans T30-4]	GO:0016021_integral to membrane;GO:0006810_transport;GO:0005215_transporter activity;	:	transporter	:
Ps_134017	-1.45084	0.00119475	down	:	-2.4992	2.59639e-17	down	:	HSF-type DNA-binding protein [Phytophthora palmivora var. palmivora] heat shock transcription factor [Phytophthora capsici]	GO:0006355_regulation of transcription, DNA-dependent;GO:0005634_nucleus;GO:0003700_transcription factor activity;GO:0003677_DNA binding;	:	TF	:
Ps_138286	-1.43906	5.48875e-05	down	:	-1.66448	2.07722e-09	down	:	UDP-sugar pyrophospharylase (ISS) [Ostreococcus tauri]	GO:0016779_nucleotidyltransferase activity;GO:0008152_metabolism;GO:0016462_pyrophosphatase activity;GO:0000287_magnesium ion binding;	:	others	:
Ps_137723	-1.42838	0.0226339	down	:	-1.14051	0.0434035	down	:	kinase	GO:0006468_protein amino acid phosphorylation;GO:0005524_ATP binding;GO:0004672_protein kinase activity;GO:0004713_protein-tyrosine kinase activity;GO:0004674_protein serine/threonine kinase activity;GO:0042557_eukaryotic elongation factor-2 kinase activator activity;GO:0042556_eukaryotic elongation factor-2 kinase regulator activity;GO:0035004_phosphoinositide 3-kinase activity;GO:0019914_cyclin…	:	kinase	:
Ps_129841	-1.41347	3.34914e-08	down	:	-1.69695	2.40682e-17	down	:	Transcription initiation factor TFIID subunit [Phytophthora megakarya];E3 ubiquitin-protein ligase SMURF1 [Phytophthora nicotianae]PX domain-containing protein kinase-like protein isoform X1	GO:0007242_intracellular signaling cascade;	:	others	:
Ps_140578	-1.40617	3.07963e-05	down	:	-1.40293	1.46776e-08	down	:	Inorganic phosphate transporter [Phytophthora palmivora var. palmivora]	GO:0016021_integral to membrane;GO:0006810_transport;GO:0005215_transporter activity;	:	transporter	:
Ps_123952	-1.39928	0.0354296	down	:	-1.89169	0.00018936	down	:	para-aminobenzoate synthase	GO:0003824_catalytic activity;GO:0009058_biosynthesis;GO:0008152_metabolism;GO:0004049_anthranilate synthase activity;GO:0016833_oxo-acid-lyase activity;GO:0046410_2-succinyl-6-hydroxy-2,4-cyclohexadiene-1-carboxylate synthase activity;GO:0008813_chorismate pyruvate lyase activity;GO:0008701_4-hydroxy-2-oxovalerate aldolase activity;	:	others	:
Ps_135870	-1.38591	7.93818e-07	down	:	-1.55134	1.9857e-11	down	:	RAC-beta serine/threonine-protein kinase-A, putative [Perkinsus marinus ATCC 50983]	GO:0006468_protein amino acid phosphorylation;GO:0005524_ATP binding;GO:0004672_protein kinase activity;GO:0004674_protein serine/threonine kinase activity;GO:0004713_protein-tyrosine kinase activity;GO:0042557_eukaryotic elongation factor-2 kinase activator activity;GO:0042556_eukaryotic elongation factor-2 kinase regulator activity;GO:0035004_phosphoinositide 3-kinase activity;GO:0019914_cyclin…	:	kinase	:
Ps_139275	-1.37754	4.0525e-09	down	:	-1.37333	0.00300889	down	:	Glucan 1 Similar to Glucan 1,3-beta-glucosidase		:	others	:
Ps_143739	-1.37655	9.61925e-08	down	:	-2.32227	1.21157e-36	down	:	catalase-peroxidase	GO:0006979_response to oxidative stress;GO:0006118_electron transport;GO:0004601_peroxidase activity;GO:0004096_catalase activity;GO:0005524_ATP binding;	:	oxidoreductase	:
Ps_138067	-1.37158	3.76024e-08	down	:	-1.4481	7.95143e-17	down	:			:	unknown	:
Ps_128898	-1.36184	1.51853e-07	down	:	-1.02784	5.12592e-07	down	:	lysophospholipid acyltransferase, putative [Phytophthora infestans T30-4]		:	others	:
Ps_140546	-1.35683	0.0163829	down	:	-1.71055	2.6309e-06	down	:	aquaporin 3 [Microsporum canis CBS 113480]	GO:0016020_membrane;GO:0006810_transport;GO:0005215_transporter activity;	:	transporter	:
Ps_109083	-1.34824	0.0355786	down	:	-1.66519	3.86605e-05	down	:	D-lactate dehydrogenase	GO:0005524_ATP binding;GO:0016616_oxidoreductase activity, acting on the CH-OH group of donors, NAD or NADP as acceptor;GO:0006564_L-serine biosynthesis;GO:0008720_D-lactate dehydrogenase activity;	:	oxidoreductase	:
Ps_140308	-1.33225	3.54672e-11	down	:	-1.83402	9.25568e-06	down	:	mucin-like protein [Heterodera glycines]		:	others	:
Ps_127065	-1.32766	7.24416e-06	down	:	-1.23814	4.96047e-08	down	:	aureochrome1-like protein	GO:0006355_regulation of transcription, DNA-dependent;GO:0005634_nucleus;GO:0003677_DNA binding;	:	TF	:
Ps_137010	-1.32725	0.0144986	down	:	-1.25944	0.00244961	down	:			:	unknown	:
Ps_144857	-1.30265	0.00447168	down	:	-1.36489	0.000562108	down	:			:	unknown	:
Ps_109303	-1.30151	0.00299616	down	:	-1.09867	0.000268614	down	:		GO:0016020_membrane;GO:0006810_transport;GO:0005215_transporter activity;	:	unknown	:
Ps_139798	-1.2941	1.49669e-11	down	:	-1.49045	4.98136e-24	down	:	Amino Acid/Auxin Permease (AAAP) Family [Phytophthora infestans T30-4]	GO:0016020_membrane;GO:0006865_amino acid transport;GO:0005279_amino acid-polyamine transporter activity;	:	transporter	:
Ps_109253	-1.28181	1.30297e-12	down	:	-1.599	6.1559e-06	down	:	Sugar transport protein 10 [Phytophthora nicotianae]	GO:0016020_membrane;GO:0008643_carbohydrate transport;GO:0005351_sugar porter activity;GO:0016021_integral to membrane;GO:0006810_transport;GO:0005215_transporter activity;	:	transporter	:
Ps_144962	-1.28067	0.000594676	down	:	-1.38994	1.07575e-06	down	:			:	unknown	:
Ps_108644	-1.22998	1.22115e-09	down	:	-1.34805	2.92966e-18	down	:	Fatty acid desaturase	GO:0016491_oxidoreductase activity;GO:0042389_omega-3 fatty acid desaturase activity;GO:0018689_naphthalene disulfonate 1,2-dioxygenase activity;GO:0018688_DDT 2,3-dioxygenase activity;GO:0016215_CoA desaturase activity;	:	oxidoreductase	:
Ps_127373	-1.22777	0.0264389	down	:	2.28963	9.26745e-36	up	:	endopolygalacturonase 9 [Phytophthora parasitica]	GO:0005975_carbohydrate metabolism;GO:0004650_polygalacturonase activity;	:	metabolism	:
Ps_127698	-1.209	0.000695676	down	:	-1.97129	1.37076e-11	down	:	e3 ubiquitin protein ligase	GO:0006512_ubiquitin cycle;GO:0006464_protein modification;GO:0005622_intracellular;GO:0004842_ubiquitin-protein ligase activity;	:	ubiquitin	:
Ps_128984	-1.20348	5.44325e-05	down	:	1.03313	2.70567e-09	up	:	oxidoreductase activity	GO:0006118_electron transport;GO:0016491_oxidoreductase activity;GO:0016020_membrane;	:	oxidoreductase	:
Ps_108355	-1.18774	1.02522e-05	down	:	-1.20931	7.38913e-11	down	:	glyceraldehyde-3-phosphate dehydrogenase	GO:0051287_NAD binding;GO:0006096_glycolysis;GO:0004365_glyceraldehyde-3-phosphate dehydrogenase (phosphorylating) activity;GO:0008943_glyceraldehyde-3-phosphate dehydrogenase activity;GO:0006006_glucose metabolism;	:	oxidoreductase	:
Ps_127100	-1.18434	0.000247347	down	:	-1.67133	7.1713e-11	down	:	ethanolamine permease	GO:0016020_membrane;GO:0006865_amino acid transport;GO:0005279_amino acid-polyamine transporter activity;GO:0006810_transport;	:	transporter	:
Ps_108202	-1.17106	0.0471369	down	:	-1.84692	2.41172e-05	down	:	DAHP synthase [Phytophthora infestans] 3-deoxy-7-phosphoheptulonate synthase [Phytophthora parasitica]	GO:0009058_biosynthesis;GO:0009073_aromatic amino acid family biosynthesis;GO:0003849_3-deoxy-7-phosphoheptulonate synthase activity;	:	others	:
Ps_158406	-1.16495	0.00293562	down	:	-1.79293	2.25899e-12	down	:	ABC transporter family, pleiotropic drug resistance protein [Populus trichocarpa] &gt;gi|222845498|gb|EEE83045.1| ABC transporter family, pleiotropic drug resistance protein [Populus trichocarpa]	GO:0016887_ATPase activity;GO:0005524_ATP binding;	:	transporter	:
Ps_131727	-1.16071	0.000122511	down	:	-2.46712	8.06641e-18	down	:	Voltage-dependent P/Q-type calcium channel subunit alpha-1A [Phytophthora nicotianae]		:	others	:
Ps_158316	-1.15927	1.04728e-05	down	:	-2.28376	4.74433e-32	down	:	aquaporin, putative [Phytophthora infestans T30-4]	GO:0016020_membrane;GO:0006810_transport;GO:0005215_transporter activity;	:	transporter	:
Ps_144085	-1.15741	0.00197026	down	:	-1.26535	3.20957e-05	down	:		GO:0007242_intracellular signaling cascade;GO:0016567_protein ubiquitination;GO:0008270_zinc ion binding;GO:0004842_ubiquitin-protein ligase activity;GO:0000151_ubiquitin ligase complex;	:	unknown	:
Ps_144063	-1.14078	0.000279652	down	:	-2.08157	1.51525e-16	down	:	TKL protein kinase [Phytophthora parasitica P1569]	GO:0006468_protein amino acid phosphorylation;GO:0005524_ATP binding;GO:0004672_protein kinase activity;GO:0004713_protein-tyrosine kinase activity;GO:0004674_protein serine/threonine kinase activity;GO:0042557_eukaryotic elongation factor-2 kinase activator activity;GO:0042556_eukaryotic elongation factor-2 kinase regulator activity;GO:0035004_phosphoinositide 3-kinase activity;GO:0019914_cyclin…	:	kinase	:
Ps_134827	-1.13837	0.00101124	down	:	1.31349	9.32168e-13	up	:			:	unknown	:
Ps_140171	-1.13126	0.000864533	down	:	-1.41944	1.51371e-07	down	:	rac GTPase activating protein, putative [Arabidopsis thaliana]		:	others	:
Ps_131584	-1.12099	0.000256289	down	:	-1.33891	2.28574e-08	down	:	serine/thronine protein kinase-like protein [Oryza sativa (japonica cultivar-group)]	GO:0006468_protein amino acid phosphorylation;GO:0005524_ATP binding;GO:0004672_protein kinase activity;GO:0004713_protein-tyrosine kinase activity;GO:0004674_protein serine/threonine kinase activity;	:	kinase	:
Ps_138444	-1.11827	0.00390303	down	:	-1.17851	9.39182e-05	down	:	Alpha/beta hydrolase fold-3 domain protein [Burkholderia graminis C4D1M] &gt;gi|170143664|gb|EDT11827.1| Alpha/beta hydrolase fold-3 domain protein [Burkholderia graminis C4D1M]	GO:0003824_catalytic activity;GO:0042578_phosphoric ester hydrolase activity;GO:0016788_hydrolase activity, acting on ester bonds;GO:0004518_nuclease activity;	:	metabolism	:
Ps_143685	-1.09224	2.63595e-05	down	:	-1.16452	5.38772e-08	down	:	Dynein light chain [Phytophthora megakarya]		:	others	:
Ps_132427	-1.09103	0.000462335	down	:	-2.81712	5.80326e-26	down	:	serine/threonine-protein kinase drkA [Phytophthora nicotianae]	GO:0016021_integral to membrane;GO:0015299_solute:hydrogen antiporter activity;GO:0006885_regulation of pH;	:	kinase	:
Ps_140676	-1.09083	0.00130998	down	:	-1.42716	5.65262e-08	down	:			:	unknown	:
Ps_128537	-1.08652	0.0107737	down	:	-1.32777	4.36709e-05	down	:			:	unknown	:
Ps_142316	-1.08642	0.010185	down	:	-1.40629	1.39808e-05	down	:	TKL protein kinase [Phytophthora megakarya]	GO:0006468_protein amino acid phosphorylation;GO:0005524_ATP binding;GO:0004672_protein kinase activity;GO:0004713_protein-tyrosine kinase activity;GO:0004674_protein serine/threonine kinase activity;	:	kinase	:
Ps_131388	-1.07806	0.0031387	down	:	-1.34217	1.05354e-06	down	:	TF Homeodomain-like; Myb	GO:0005634_nucleus;GO:0003677_DNA binding;	:	TF	:
Ps_135822	-1.07492	0.000199732	down	:	-2.897	3.83144e-34	down	:	cellobiose dehydrogenase	GO:0016491_oxidoreductase activity;GO:0006118_electron transport;GO:0007596_blood coagulation;GO:0006508_proteolysis and peptidolysis;GO:0005576_extracellular region;GO:0004252_serine-type endopeptidase activity;GO:0015036_disulfide oxidoreductase activity;GO:0008812_choline dehydrogenase activity;	:	oxidoreductase	:
Ps_138090	-1.06993	0.0315984	down	:	-1.97179	1.25963e-07	down	:			:	unknown	:
Ps_128547	-1.061	0.0431556	down	:	-1.01793	0.0106882	down	:	Histone arginine demethylase [Phytophthora palmivora var. palmivora]		:	TF	:
Ps_109281	-1.04859	2.91823e-05	down	:	-1.68703	0.0162519	down	:	cell 12A endoglucanase [Phytophthora sojae]	GO:0008810_cellulase activity;GO:0000272_polysaccharide catabolism;	:	metabolism	:
Ps_129943	-1.00982	0.0259811	down	:	-1.07407	0.00136451	down	:	Poly(A) polymerase, putative [Phytophthora infestans T30-4]	GO:0003676_nucleic acid binding;	:	TF	:
Ps_138400	-1.00742	8.98595e-05	down	:	-1.20878	6.2614e-10	down	:	AAA family ATPase	GO:0005524_ATP binding;GO:0006508_proteolysis and peptidolysis;GO:0004252_serine-type endopeptidase activity;GO:0004176_ATP-dependent peptidase activity;GO:0017111_nucleoside-triphosphatase activity;GO:0000166_nucleotide binding;GO:0042557_eukaryotic elongation factor-2 kinase activator activity;GO:0042556_eukaryotic elongation factor-2 kinase regulator activity;GO:0035004_phosphoinositide 3-kina…	:	others	:
Ps_144052	-1.00238	0.0482791	down	:	-1.12658	8.42647e-05	down	:	AGC/PKG protein kinase [Pythium insidiosum]		:	kinase	:
Ps_140839	-0.794099	0.000468931	down	:	-1.49033	3.37545e-19	down	:	PsMyb1(meng zhang)	GO:0005634_nucleus;GO:0003677_DNA binding;GO:0005524_ATP binding;	:	TF	:
Ps_140174	-0.0517927	0.998825		:	-12.2635	5.38587e-15	down	:	agc akt protein kinase	GO:0006468_protein amino acid phosphorylation;GO:0005524_ATP binding;GO:0004672_protein kinase activity;GO:0004674_protein serine/threonine kinase activity;GO:0004713_protein-tyrosine kinase activity;GO:0042557_eukaryotic elongation factor-2 kinase activator activity;GO:0042556_eukaryotic elongation factor-2 kinase regulator activity;GO:0035004_phosphoinositide 3-kinase activity;GO:0019914_cyclin…	:	kinase	:
Ps_127086	0.322365	0.726441		:	-11.8046	8.96383e-14	down	:			:	unknown	:
Ps_139702	0.173141	0.998825		:	-11.7162	1.54789e-13	down	:	FOG: Transposon-encoded proteins with TYA, reverse transcriptase, integrase domains in various combinations	GO:0006310_DNA recombination;GO:0003677_DNA binding;GO:0003676_nucleic acid binding;	:	TF	:
Ps_128645	0.0549357	0.998825		:	-10.9571	1.49404e-11	down	:			:	unknown	:
Ps_139062	-0.513065	0.938006		:	-9.26815	2.78013e-07	down	:			:	unknown	:
Ps_131415	-0.401889	0.998825		:	-8.81956	3.24346e-06	down	:			:	unknown	:
Ps_135141	-1.07306	0.608378		:	-8.7321	5.13029e-06	down	:	metabolism	GO:0006310_DNA recombination;GO:0003677_DNA binding;GO:0016462_pyrophosphatase activity;GO:0008152_metabolism;GO:0000287_magnesium ion binding;	:	metabolism	:
Ps_137720	-2.23444	0.189295		:	-8.29281	4.74596e-05	down	:			:	unknown	:
Ps_143780	0.736606	0.755237		:	-8.26815	5.35437e-05	down	:		GO:0006508_proteolysis and peptidolysis;GO:0004289_subtilase activity;GO:0006418_tRNA aminoacylation for protein translation;GO:0005524_ATP binding;GO:0004812_tRNA ligase activity;GO:0016808_proprotein convertase activity;GO:0008991_serine-type signal peptidase activity;GO:0008243_plasminogen activator activity;GO:0008132_pancreatic elastase activity;GO:0004252_serine-type endopeptidase activity;	:	others	:
Ps_140732	0.205912	0.998825		:	-7.99513	0.000202386	down	:			:	unknown	:
Ps_158446	-0.114795	0.998825		:	-7.93373	0.000267316	down	:	general alpha-glucoside permease		:	transporter	:
Ps_109199	-0.226623	0.998825		:	-7.45898	0.000115133	down	:			:	unknown	:
Ps_145214	-0.14069	0.998825		:	-7.45455	0.00213926	down	:			:	unknown	:
Ps_132254	-0.4094	0.998825		:	-7.36436	0.00307036	down	:			:	unknown	:
Ps_144759	0.0381577	0.998825		:	-7.36436	0.00307036	down	:			:	unknown	:
Ps_132431	-0.140196	0.998825		:	-7.31705	0.00368224	down	:			:	unknown	:
Ps_127662	0.273881	0.904899		:	-7.22833	2.99944e-23	down	:			:	unknown	:
Ps_144906	-0.922576	0.972227		:	-7.21751	0.00533803	down	:			:	unknown	:
Ps_132874	-0.646161	0.998825		:	-7.21751	0.00533803	down	:	Integrase, catalytic core domain-containing protein	GO:0006310_DNA recombination;GO:0003677_DNA binding;GO:0003676_nucleic acid binding;	:	TF	:
Ps_144905	0.14088	0.998825		:	-7.1106	0.00788926	down	:	histone-lysine N-methyltransferase, H3 lysine-9 specific SUVH1	GO:0006306_DNA methylation;GO:0003677_DNA binding;	:	others	:
Ps_132169	0.915839	0.150076		:	-7.08555	1.52524e-07	down	:	cysteine desulfurase	GO:0050312_sulfoacetaldehyde lyase activity;GO:0008826_cysteine sulfinate desulfinase activity;	:	unknown	:
Ps_127826	0.262115	0.951422		:	-7.07604	8.82682e-22	down	:			:	unknown	:
Ps_138529	-2.74501	0.465087		:	-6.99512	0.011777	down	:			:	unknown	:
Ps_144264	-0.0773781	0.998825		:	-6.99512	0.011777	down	:	amino acid transport	GO:0016020_membrane;GO:0006865_amino acid transport;GO:0005279_amino acid-polyamine transporter activity;	:	transporter	:
Ps_139000	0.400854	0.998825		:	-6.99512	0.011777	down	:		GO:0005524_ATP binding;GO:0004806_triacylglycerol lipase activity;	:	others	:
Ps_132617	-0.578919	0.998825		:	-6.86959	0.0175778	down	:	Integrase, catalytic core domain-containing protein	GO:0006310_DNA recombination;GO:0003677_DNA binding;	:	others	:
Ps_139063	0.38099	0.998825		:	-6.86959	0.0175778	down	:		GO:0050826_response to freezing;GO:0050825_ice binding;GO:0042309_homoiothermy;	:	others	:
Ps_137408	0.471426	0.998825		:	-6.86959	0.0175778	down	:	sulfatase	GO:0008484_sulfuric ester hydrolase activity;GO:0008152_metabolism;	:	others	:
Ps_145641	1.70136	0.187652		:	-6.86959	0.0175778	down	:	carbohydrate metabolism	GO:0005975_carbohydrate metabolism;GO:0004553_hydrolase activity, hydrolyzing O-glycosyl compounds;GO:0008422_beta-glucosidase activity;	:	metabolism	:
Ps_118734	-2.1126	0.699812		:	-6.81683	7.01658e-10	down	:	transport	GO:0016020_membrane;GO:0006810_transport;GO:0005215_transporter activity;	:	transporter	:
Ps_137176	1.01185	0.851186		:	-6.73208	0.0266187	down	:			:	unknown	:
Ps_137719	-2.07878	0.292622		:	-6.69482	0.00217555	down	:	major histocompatibility complex, class I	GO:0046873_metal ion transporter activity;GO:0030001_metal ion transport;GO:0016020_membrane;	:	transporter	:
Ps_129486	-1.49294	0.927967		:	-6.65808	0.0328042	down	:			:	unknown	:
Ps_131646	-0.238823	0.998825		:	-6.65808	0.0328042	down	:			:	unknown	:
Ps_110508	0.233769	0.877323		:	-6.59515	6.03707e-58	down	:			:	unknown	:
Ps_143133	-0.633848	0.998825		:	-6.58008	0.0405417	down	:	nucleic acid binding	GO:0006310_DNA recombination;GO:0003677_DNA binding;GO:0003676_nucleic acid binding;	:	TF	:
Ps_108597	2.04723	0.0759558		:	-6.58008	0.0405417	down	:	ammonium transporter activity	GO:0016020_membrane;GO:0008519_ammonium transporter activity;GO:0006810_transport;	:	transporter	:
Ps_140883	0.312957	0.4486		:	-6.47984	9.20592e-52	down	:	predicted protein		:	others	:
Ps_137175	0.543366	0.46386		:	-6.45401	5.33447e-16	down	:			:	unknown	:
Ps_143077	-0.0684863	0.998825		:	-6.40214	1.54156e-10	down	:	general alpha-glucoside permease		:	transporter	:
Ps_127833	-1.34216	0.0701288		:	-6.29691	2.66751e-12	down	:		GO:0008843_endochitinase activity;GO:0004568_chitinase activity;	:	others	:
Ps_141647	-0.639255	0.738271		:	-6.2147	2.00585e-09	down	:	putative pectin lyase a precursor protein	GO:0030570_pectate lyase activity;	:	metabolism	:
Ps_139673	2.9709	0.0559851		:	-6.05496	0.000148298	down	:		GO:0042315_cytosol nonspecific dipeptidase activity;	:	others	:
Ps_136020	-0.061657	0.998825		:	-6.00932	6.49473e-37	down	:	transport	GO:0003824_catalytic activity;	:	transporter	:
Ps_131589	1.20611	0.998825		:	-5.87514	0.0274815	down	:	gag-pol fusion protein	GO:0003676_nucleic acid binding;	:	TF	:
Ps_145582	0.045059	0.998825		:	-5.80039	2.05513e-07	down	:	general alpha-glucoside permease		:	transporter	:
Ps_129005	-1.91131	0.0734977		:	-5.69542	5.97712e-07	down	:	transport Folate-Biopterin Transporter (FBT) Family		:	transporter	:
Ps_135618	-0.036354	0.998825		:	-5.63992	0.00135356	down	:		GO:0005524_ATP binding;	:	others	:
Ps_138999	-0.335889	0.990555		:	-5.53429	1.77731e-10	down	:		GO:0003824_catalytic activity;GO:0004806_triacylglycerol lipase activity;	:	others	:
Ps_SNEL3/Ps_135685	-0.196825	0.905204		:	-5.50389	8.95118e-14	down	:	RxLR		:	others	:
Ps_135423	1.22568	0.0682608		:	-5.49001	5.09427e-06	down	:	monooxygenase	GO:0016491_oxidoreductase activity;GO:0008152_metabolism;	:	oxidoreductase	:
Ps_139315	0.494979	0.150076		:	-5.33859	6.37015e-14	down	:			:	unknown	:
Ps_108522	0.261955	0.997004		:	-5.32921	9.79886e-12	down	:	glycosyl hydrolase family 30-1	GO:0007040_lysosome organization and biogenesis;GO:0006665_sphingolipid metabolism;GO:0005764_lysosome;GO:0004348_glucosylceramidase activity;	:	metabolism	:
Ps_140210	2.34853	0.449181		:	-5.21784	0.0108089	down	:			:	unknown	:
Ps_132566	0.493635	0.998825		:	-5.09677	0.0137316	down	:	Zinc-binding oxidoreductase	GO:0016491_oxidoreductase activity;GO:0008270_zinc ion binding;GO:0003960_NADPH:quinone reductase activity;	:	oxidoreductase	:
Ps_133905	0.695132	0.608378		:	-4.85084	2.48762e-07	down	:	ABC-2 type transporter domain-containing protein	GO:0005524_ATP binding;GO:0016887_ATPase activity;GO:0017111_nucleoside-triphosphatase activity;GO:0000166_nucleotide binding;	:	transporter	:
Ps_131433	-0.458453	0.724016		:	-4.76157	1.84215e-19	down	:	ammonium transporter Amt1	GO:0016020_membrane;GO:0008519_ammonium transporter activity;GO:0006810_transport;	:	transporter	:
Ps_141345	0.612578	0.287453		:	-4.70536	1.59672e-17	down	:	putative pectate lyase protein	GO:0030570_pectate lyase activity;GO:0005576_extracellular region;	:	metabolism	:
Ps_140491	-2.00667	0.190415		:	-4.69706	1.9922e-05	down	:	Putative Nucleoside transporter (Eurofung)	GO:0005524_ATP binding;GO:0016020_membrane;GO:0006810_transport;GO:0005337_nucleoside transporter activity;	:	transporter	:
Ps_137073	-0.0871072	0.998825		:	-4.66099	4.80637e-34	down	:			:	unknown	:
Ps_108716	-1.60423	0.0551067		:	-4.65251	2.70731e-09	down	:			:	unknown	:
Ps_137334	-0.616732	0.658692		:	-4.54783	8.07592e-14	down	:			:	unknown	:
Ps_133594	-1.43701	0.0850102		:	-4.54385	7.60248e-10	down	:			:	unknown	:
Ps_132473	0.915509	0.435193		:	-4.51076	0.00024282	down	:			:	unknown	:
Ps_137093	-0.615662	0.915159		:	-4.47529	1.55939e-05	down	:	hypothetical protein MVEG_02500	GO:0003779_actin binding;	:	metabolism	:
Ps_143991	0.77093	0.267615		:	-4.45227	1.27604e-09	down	:			:	unknown	:
Ps_128560	-1.61614	0.709579		:	-4.42585	0.0264611	down	:	amino acid transport	GO:0016020_membrane;GO:0006865_amino acid transport;GO:0005279_amino acid-polyamine transporter activity;	:	transporter	:
Ps_141996	-0.757107	0.686562		:	-4.41596	1.20086e-07	down	:	transport		:	transporter	:
Ps_158856	0.705663	0.370233		:	-4.4082	4.53789e-09	down	:	carbohydrate metabolism	GO:0005975_carbohydrate metabolism;GO:0004553_hydrolase activity, hydrolyzing O-glycosyl compounds;GO:0004338_glucan 1,3-beta-glucosidase activity;	:	metabolism	:
Ps_145592	0.194722	0.998825		:	-4.3986	1.12097e-05	down	:	pectin lyase-like protein		:	metabolism	:
Ps_139828	-0.752671	0.712872		:	-4.31384	5.50476e-07	down	:	transport	GO:0016020_membrane;GO:0005554_molecular function unknown;	:	transporter	:
Ps_143766	0.343428	0.994566		:	-4.26458	6.17669e-06	down	:			:	unknown	:
Ps_129859	-1.49963	0.442668		:	-4.25578	1.08174e-63	down	:	carbohydrate metabolism	GO:0005975_carbohydrate metabolism;GO:0004556_alpha-amylase activity;	:	metabolism	:
Ps_137182	0.389205	0.997004		:	-4.24711	0.000440024	down	:	unknown		:	unknown	:
Ps_133735	0.535389	0.648643		:	-4.21998	6.78704e-10	down	:			:	unknown	:
Ps_135221	-3.17576	0.227898		:	-4.20502	1.0736e-11	down	:	triacylglycerol lipase	GO:0003824_catalytic activity;GO:0003990_acetylcholinesterase activity;	:	metabolism	:
Ps_128646	-0.0771752	0.998825		:	-4.16842	0.00696433	down	:			:	unknown	:
Ps_132218	-0.180628	0.998825		:	-4.1557	1.04747e-10	down	:	putative pectin lyase a precursor protein	GO:0030570_pectate lyase activity;	:	metabolism	:
Ps_140564	-1.04702	0.710284		:	-4.10449	1.08245e-27	down	:	transport	GO:0016021_integral to membrane;GO:0006810_transport;GO:0005215_transporter activity;	:	transporter	:
Ps_137432	0.0566638	0.998825		:	-4.10428	0.00969567	down	:	one-carbon compound metabolism	GO:0008270_zinc ion binding;GO:0006730_one-carbon compound metabolism;GO:0004089_carbonate dehydratase activity;	:	metabolism	:
Ps_156631	-0.433583	0.998825		:	-4.10427	5.7093e-05	down	:			:	unknown	:
Ps_130345	-1.06489	0.621012		:	-4.09534	2.18145e-73	down	:	hypothetical protein GLOINDRAFT_77961	GO:0005975_carbohydrate metabolism;GO:0004553_hydrolase activity, hydrolyzing O-glycosyl compounds;GO:0031177_phosphopantetheine binding;GO:0004558_alpha-glucosidase activity;	:	metabolism	:
Ps_109381	0.472594	0.57825		:	-4.04981	1.81674e-15	down	:	putative pectate lyase protein	GO:0030570_pectate lyase activity;GO:0005576_extracellular region;	:	metabolism	:
Ps_139628	-0.740086	0.465087		:	-4.04665	5.63828e-13	down	:			:	unknown	:
Ps_134708	-1.06142	0.858899		:	-4.03861	0.0131308	down	:	glycoside hydrolase family 16 protein		:	metabolism	:
Ps_130258	-0.281236	0.698161		:	-4.03267	3.14506e-61	down	:		GO:0016787_hydrolase activity;	:	metabolism	:
Ps_145411	1.11003	0.564946		:	-4.01188	0.0359172	down	:			:	unknown	:
Ps_142751	0.371845	0.401766		:	-3.9672	2.75214e-59	down	:			:	unknown	:
Ps_128370	0.00911902	0.999121		:	-3.96562	3.24506e-08	down	:	sodium transport ATPase	GO:0016020_membrane;GO:0015662_ATPase activity, coupled to transmembrane movement of ions, phosphorylative mechanism;GO:0006812_cation transport;GO:0005524_ATP binding;GO:0008152_metabolism;GO:0003824_catalytic activity;GO:0016820_hydrolase activity, acting on acid anhydrides, catalyzing transmembrane movement of substances;GO:0019177_dihydroneopterin triphosphate pyrophosphohydrolase activity;GO…	:	others	:
Ps_137197	0.803338	0.155807		:	-3.9598	3.54708e-10	down	:	metabolism		:	metabolism	:
Ps_137375	-1.06518	0.430162		:	-3.95619	2.83073e-06	down	:			:	unknown	:
Ps_133199	0.214982	0.998825		:	-3.91781	1.00782e-08	down	:	putative pectin lyase a precursor protein	GO:0030570_pectate lyase activity;	:	metabolism	:
Ps_132529	-0.82457	0.907995		:	-3.91212	0.0068921	down	:			:	unknown	:
Ps_128781	0.419282	0.580848		:	-3.89637	1.12388e-20	down	:	glucan 1,3-beta-glucosidase activity	GO:0006508_proteolysis and peptidolysis;GO:0004289_subtilase activity;GO:0004338_glucan 1,3-beta-glucosidase activity;	:	metabolism	:
Ps_127729	-2.47452	0.13323		:	-3.8645	2.32271e-42	down	:	glycoside hydrolase family 78 protein		:	metabolism	:
Ps_134790	-0.0144492	0.999121		:	-3.832	0.00627395	down	:	metabolism		:	metabolism	:
Ps_136151	1.00679	0.658692		:	-3.81627	0.0322496	down	:			:	unknown	:
Ps_109198	-0.814558	0.0600412		:	-3.80557	3.79656e-27	down	:	putative necrosis- and ethylene-inducing protein 2 precursor		:	others	:
Ps_127122	-1.49431	0.370233		:	-3.79237	0.000423226	down	:	hypothetical protein SCHCODRAFT_78986	GO:0006468_protein amino acid phosphorylation;GO:0005524_ATP binding;GO:0004672_protein kinase activity;GO:0004713_protein-tyrosine kinase activity;GO:0004674_protein serine/threonine kinase activity;	:	kinase	:
Ps_140563	-1.04645	0.252867		:	-3.74808	9.39579e-13	down	:	Cbr1p	GO:0006118_electron transport;GO:0016491_oxidoreductase activity;GO:0009703_nitrate reductase (NADH) activity;	:	oxidoreductase	:
Ps_139284	-0.80191	0.0699289		:	-3.7023	1.43881e-27	down	:			:	unknown	:
Ps_135218	-2.68959	0.125185		:	-3.66794	7.08474e-33	down	:	family 3 glycoside hydrolase	GO:0005975_carbohydrate metabolism;GO:0004553_hydrolase activity, hydrolyzing O-glycosyl compounds;GO:0008422_beta-glucosidase activity;	:	metabolism	:
Ps_135416	-0.143343	0.998825		:	-3.58595	1.01973e-20	down	:	hypothetical protein ALT_5800	GO:0016491_oxidoreductase activity;GO:0008152_metabolism;	:	oxidoreductase	:
Ps_134087	-1.55103	0.431171		:	-3.53351	0.000764792	down	:	DNA binding	GO:0004845_uracil phosphoribosyltransferase activity;	:	TF	:
Ps_140488	-0.625635	0.396182		:	-3.52587	6.8805e-18	down	:	transport	GO:0005524_ATP binding;GO:0016020_membrane;GO:0006810_transport;GO:0005337_nucleoside transporter activity;GO:0051276_chromosome organization and biogenesis;GO:0005694_chromosome;GO:0016887_ATPase activity;	:	transporter	:
Ps_130810	-0.295289	0.995093		:	-3.52549	6.37106e-14	down	:	ABC transporter	GO:0016887_ATPase activity;GO:0005524_ATP binding;	:	transporter	:
Ps_132066	-0.428128	0.998825		:	-3.52315	0.0161207	down	:			:	unknown	:
Ps_128534	0.224292	0.997004		:	-3.46487	9.24675e-12	down	:			:	unknown	:
Ps_128177	-0.20167	0.998825		:	-3.41535	0.00529062	down	:	transport Folate-Biopterin Transporter (FBT) Family		:	transporter	:
Ps_140562	-0.877842	0.525441		:	-3.37276	1.06822e-08	down	:	hypothetical protein GLOINDRAFT_3245	GO:0015036_disulfide oxidoreductase activity;GO:0006118_electron transport;GO:0016491_oxidoreductase activity;GO:0008942_nitrite reductase [NAD(P)H] activity;	:	oxidoreductase	:
Ps_133710	-0.978482	0.107731		:	-3.36218	1.18329e-12	down	:	carbohydrate metabolism	GO:0005975_carbohydrate metabolism;GO:0004553_hydrolase activity, hydrolyzing O-glycosyl compounds;GO:0008422_beta-glucosidase activity;	:	metabolism	:
Ps_132336	0.813128	0.00720867		:	-3.34494	3.03169e-38	down	:			:	unknown	:
Ps_133628	0.0568169	0.998825		:	-3.33865	2.27326e-07	down	:	Thioredoxin-like fold domain-containing protein	GO:0004364_glutathione transferase activity;	:	others	:
Ps_138804	0.304442	0.476035		:	-3.33677	9.91759e-73	down	:	protein kinase activity	GO:0006468_protein amino acid phosphorylation;GO:0005524_ATP binding;GO:0004672_protein kinase activity;	:	kinase	:
Ps_157016	-1.65207	0.41311		:	-3.19146	0.00443891	down	:			:	unknown	:
Ps_131546	-1.13967	0.826264		:	-3.17921	0.0204937	down	:	hypothetical protein PAXINDRAFT_166821	GO:0008137_NADH dehydrogenase (ubiquinone) activity;GO:0006120_mitochondrial electron transport, NADH to ubiquinone;	:	oxidoreductase	:
Ps_143861	-0.203709	0.998825		:	-3.14886	7.06191e-14	down	:	ABC transporter	GO:0016887_ATPase activity;GO:0005524_ATP binding;	:	transporter	:
Ps_133378	0.887768	0.611891		:	-3.13741	0.015607	down	:			:	unknown	:
Ps_157230	0.254045	0.955186		:	-3.13457	0.010337	down	:	Tyrosinase	GO:0016491_oxidoreductase activity;GO:0008152_metabolism;	:	oxidoreductase	:
Ps_132909	-0.0803132	0.998825		:	-3.12821	0.00123859	down	:	Ribonuclease H domain-containing protein	GO:0004524_ribonuclease H1 activity;GO:0004523_ribonuclease H activity;	:	others	:
Ps_130813	-0.233154	0.997004		:	-3.11733	1.25132e-17	down	:	ABC transporter	GO:0005524_ATP binding;GO:0016887_ATPase activity;GO:0017111_nucleoside-triphosphatase activity;GO:0000166_nucleotide binding;	:	transporter	:
Ps_145281	-0.442793	0.996425		:	-3.11263	0.00138695	down	:	metabolism	GO:0031177_phosphopantetheine binding;	:	metabolism	:
Ps_128374	-0.168739	0.998825		:	-3.09122	7.58486e-08	down	:			:	unknown	:
Ps_143287	-0.699325	0.947624		:	-3.07551	0.0160554	down	:			:	unknown	:
Ps_128189	0.498486	0.976297		:	-3.07477	0.0150124	down	:			:	unknown	:
Ps_128788	-0.109103	0.998825		:	-3.04786	4.20061e-09	down	:	fatty acid elongase ELO1	GO:0016021_integral to membrane;	:	others	:
Ps_134025	0.746815	0.10228		:	-3.013	2.95076e-09	down	:		GO:0005634_nucleus;GO:0003677_DNA binding;	:	others	:
Ps_128387	0.799011	0.858899		:	-2.9847	2.19468e-16	down	:	glycoside hydrolase family 17 protein		:	metabolism	:
Ps_109125	-0.701824	0.480949		:	-2.96005	9.14021e-08	down	:	alcohol	GO:0016491_oxidoreductase activity;GO:0008270_zinc ion binding;GO:0004025_alcohol dehydrogenase activity, iron-dependent;GO:0004024_alcohol dehydrogenase activity, zinc-dependent;GO:0004023_alcohol dehydrogenase activity, metal ion-independent;GO:0004022_alcohol dehydrogenase activity;	:	oxidoreductase	:
Ps_144070	0.00557061	0.999121		:	-2.95452	0.00178701	down	:	transport	GO:0016020_membrane;GO:0005554_molecular function unknown;	:	transporter	:
Ps_142255	-1.53678	0.0586997		:	-2.94974	4.11155e-06	down	:			:	unknown	:
Ps_137356	0.414949	0.998825		:	-2.9301	1.46907e-11	down	:			:	unknown	:
Ps_135149	-0.393846	0.911965		:	-2.92501	8.17981e-08	down	:	carbohydrate metabolism	GO:0005975_carbohydrate metabolism;GO:0004650_polygalacturonase activity;GO:0005524_ATP binding;	:	metabolism	:
Ps_132177	1.04899	0.155872		:	-2.91374	6.33133e-05	down	:	glycoside hydrolase family 5 protein	GO:0005975_carbohydrate metabolism;GO:0004553_hydrolase activity, hydrolyzing O-glycosyl compounds;GO:0008810_cellulase activity;	:	metabolism	:
Ps_141537	-1.06588	0.660947		:	-2.9086	0.00594283	down	:			:	unknown	:
Ps_128439	-0.552616	0.984539		:	-2.90152	0.0113297	down	:			:	unknown	:
Ps_108849	-0.39964	0.907452		:	-2.88818	1.43736e-07	down	:	carbohydrate metabolism	GO:0005975_carbohydrate metabolism;GO:0004650_polygalacturonase activity;GO:0005524_ATP binding;	:	metabolism	:
Ps_140824	0.750684	0.63876		:	-2.85986	0.00461972	down	:			:	unknown	:
Ps_109301	-0.581387	0.677435		:	-2.85331	3.14835e-10	down	:	MIP family channel protein	GO:0016020_membrane;GO:0006810_transport;GO:0005215_transporter activity;	:	transporter	:
Ps_132997	-2.32894	0.200327		:	-2.81649	0.0299157	down	:			:	unknown	:
Ps_141327	-0.205197	0.998825		:	-2.81498	0.00788926	down	:			:	unknown	:
Ps_135147	-0.428853	0.895422		:	-2.80408	1.04207e-06	down	:	carbohydrate metabolism	GO:0005975_carbohydrate metabolism;GO:0004650_polygalacturonase activity;GO:0005524_ATP binding;	:	metabolism	:
Ps_133978	-0.280994	0.998825		:	-2.80104	1.11637e-05	down	:	glycosyltransferase family 61 protein		:	metabolism	:
Ps_132622	-0.406345	0.527134		:	-2.79049	1.49732e-05	down	:			:	unknown	:
Ps_131096	-0.0995104	0.998825		:	-2.77924	5.38296e-05	down	:			:	unknown	:
Ps_144502	0.0395156	0.998825		:	-2.76938	9.22734e-07	down	:	metabolism	GO:0031177_phosphopantetheine binding;	:	metabolism	:
Ps_135107	0.144113	0.998825		:	-2.76738	0.0017773	down	:			:	unknown	:
Ps_128438	0.310631	0.998825		:	-2.75306	0.0123753	down	:		GO:0005576_extracellular region;	:	others	:
Ps_140672	-0.78453	0.00593372		:	-2.74303	8.12307e-35	down	:		GO:0005509_calcium ion binding;	:	others	:
Ps_142616	-0.716426	0.87013		:	-2.7303	0.000569601	down	:	hypothetical protein LRAMOSA02154	GO:0005975_carbohydrate metabolism;GO:0004553_hydrolase activity, hydrolyzing O-glycosyl compounds;GO:0016160_amylase activity;GO:0015929_hexosaminidase activity;GO:0015928_fucosidase activity;GO:0015927_trehalase activity;GO:0015926_glucosidase activity;GO:0015925_galactosidase activity;GO:0015924_mannosyl-oligosaccharide mannosidase activity;GO:0015923_mannosidase activity;GO:0008933_murein tra…	:	metabolism	:
Ps_131084	0.653315	0.268021		:	-2.71396	1.39802e-08	down	:	BOT2		:	metabolism	:
Ps_131883	-0.705659	0.485994		:	-2.71254	1.42299e-09	down	:	Glycosyl hydrolase 53	GO:0031218_arabinogalactan endo-1,4-beta-galactosidase activity;	:	metabolism	:
Ps_137311	-1.24874	0.346028		:	-2.71068	0.00152151	down	:			:	unknown	:
Ps_145591	-1.25297	0.47789		:	-2.70446	0.00581195	down	:	metabolism		:	metabolism	:
Ps_138477	-1.04584	0.105802		:	-2.7004	1.68699e-08	down	:	hypothetical protein SCHCODRAFT_78986	GO:0006468_protein amino acid phosphorylation;GO:0005524_ATP binding;GO:0004672_protein kinase activity;GO:0004713_protein-tyrosine kinase activity;GO:0004674_protein serine/threonine kinase activity;GO:0042557_eukaryotic elongation factor-2 kinase activator activity;GO:0042556_eukaryotic elongation factor-2 kinase regulator activity;GO:0035004_phosphoinositide 3-kinase activity;GO:0019914_cyclin…	:	kinase	:
Ps_109679	1.21676	0.505886		:	-2.69101	4.67087e-09	down	:	hypothetical protein SPPG_06548	GO:0016491_oxidoreductase activity;GO:0006118_electron transport;GO:0051341_regulation of oxidoreductase activity;	:	oxidoreductase	:
Ps_141317	-0.168721	0.998825		:	-2.68161	2.15729e-05	down	:		GO:0016747_transferase activity, transferring groups other than amino-acyl groups;	:	others	:
Ps_142593	-0.130771	0.998825		:	-2.66134	5.0908e-06	down	:			:	unknown	:
Ps_158721	-0.892435	0.245145		:	-2.6496	1.07247e-06	down	:			:	unknown	:
Ps_138874	0.217239	0.998825		:	-2.63867	0.00471045	down	:	glucan 1,4-alpha-glucosidase activity	GO:0004339_glucan 1,4-alpha-glucosidase activity;	:	metabolism	:
Ps_127171	-1.05958	0.76268		:	-2.60492	0.0370705	down	:	putative glucooligosaccharide oxidase	GO:0006118_electron transport;	:	others	:
Ps_130854	-0.479004	0.907995		:	-2.60261	0.000102317	down	:	Similar to Macro domain-containing protein CT2219; acc. no. Q8KAE4		:	others	:
Ps_132511	-0.309217	0.998825		:	-2.57334	0.000906149	down	:			:	unknown	:
Ps_131193	-0.542028	0.412663		:	-2.56933	2.45074e-13	down	:		GO:0003950_NAD+ ADP-ribosyltransferase activity;	:	others	:
Ps_133388	-1.27847	0.607419		:	-2.55341	0.0234518	down	:			:	unknown	:
Ps_131014	-0.27127	0.998825		:	-2.55267	0.000152459	down	:	hydrolase activity	GO:0008484_sulfuric ester hydrolase activity;GO:0008152_metabolism;	:	metabolism	:
Ps_131643	-1.86376	0.135702		:	-2.54931	0.0132784	down	:			:	unknown	:
Ps_143551	-0.61998	0.889239		:	-2.51332	0.00313632	down	:			:	unknown	:
Ps_142743	0.540963	0.897507		:	-2.48651	0.00763773	down	:	kinase-like protein	GO:0006468_protein amino acid phosphorylation;GO:0005524_ATP binding;GO:0004672_protein kinase activity;GO:0004713_protein-tyrosine kinase activity;GO:0004674_protein serine/threonine kinase activity;GO:0042557_eukaryotic elongation factor-2 kinase activator activity;GO:0042556_eukaryotic elongation factor-2 kinase regulator activity;GO:0035004_phosphoinositide 3-kinase activity;GO:0019914_cyclin…	:	kinase	:
Ps_120246	-2.21292	0.209542		:	-2.48078	0.041028	down	:			:	unknown	:
Ps_135246	-0.47996	0.977953		:	-2.47495	0.00580807	down	:	hypothetical protein AMAG_13342	GO:0016491_oxidoreductase activity;GO:0008152_metabolism;	:	oxidoreductase	:
Ps_137096	-1.15801	0.592504		:	-2.44202	0.0171765	down	:	ubiquitin	GO:0016567_protein ubiquitination;GO:0008270_zinc ion binding;GO:0004842_ubiquitin-protein ligase activity;GO:0000151_ubiquitin ligase complex;	:	ubiquitin	:
Ps_138398	0.0483892	0.998825		:	-2.42671	5.58305e-08	down	:	Putative 1,3-beta-glucanosyltransferase Gel1		:	metabolism	:
Ps_144127	-0.238992	0.878498		:	-2.42233	6.47676e-33	down	:		GO:0005524_ATP binding;	:	others	:
Ps_143726	0.668052	0.724016		:	-2.41924	0.0133211	down	:		GO:0003824_catalytic activity;GO:0006508_proteolysis and peptidolysis;GO:0004185_serine carboxypeptidase activity;	:	metabolism	:
Ps_128826	-0.0670235	0.998825		:	-2.37797	1.7057e-06	down	:		GO:0030792_methylarsonite methyltransferase activity;GO:0019702_protein-arginine N5-methyltransferase activity;GO:0018707_1-phenanthrol methyltransferase activity;GO:0018423_protein-leucine O-methyltransferase activity;GO:0016436_rRNA (uridine) methyltransferase activity;GO:0016435_rRNA (guanine) methyltransferase activity;GO:0016434_rRNA (cytosine) methyltransferase activity;GO:0016433_rRNA (ade…	:	others	:
Ps_127244	-1.15736	0.651743		:	-2.33314	0.034143	down	:			:	unknown	:
Ps_144505	-0.886795	0.527134		:	-2.33206	0.00113801	down	:			:	unknown	:
Ps_128760	-1.10265	0.436028		:	-2.31381	0.00239654	down	:		GO:0004521_endoribonuclease activity;GO:0003723_RNA binding;	:	others	:
Ps_140573	-0.526177	0.0670514		:	-2.31245	6.31566e-40	down	:	transport	GO:0016021_integral to membrane;GO:0006810_transport;GO:0005215_transporter activity;	:	transporter	:
Ps_137013	-1.54672	0.363853		:	-2.30779	0.0234518	down	:			:	unknown	:
Ps_108155	0.89766	0.310808		:	-2.30362	0.00450104	down	:	hypothetical protein RO3G_12506	GO:0016491_oxidoreductase activity;GO:0006118_electron transport;GO:0051341_regulation of oxidoreductase activity;	:	oxidoreductase	:
Ps_140286	-1.29192	0.291843		:	-2.30263	0.00278388	down	:			:	unknown	:
Ps_131737	0.821876	0.473566		:	-2.26446	0.0144407	down	:			:	unknown	:
Ps_137005	-2.07564	0.324429		:	-2.26211	0.0267794	down	:		GO:0005524_ATP binding;	:	others	:
Ps_140120	-0.59961	0.162922		:	-2.26024	6.0099e-24	down	:		GO:0007242_intracellular signaling cascade;	:	others	:
Ps_133387	-1.0548	0.690406		:	-2.24175	0.017592	down	:			:	unknown	:
Ps_130682	-1.17483	0.351209		:	-2.24023	0.000334064	down	:			:	unknown	:
Ps_135091	-1.0599	0.125554		:	-2.23446	6.40524e-06	down	:	SET domain-containing protein		:	others	:
Ps_156622	-0.320071	0.990555		:	-2.23216	9.31871e-05	down	:		GO:0008757_S-adenosylmethionine-dependent methyltransferase activity;GO:0046873_metal ion transporter activity;GO:0030001_metal ion transport;GO:0016020_membrane;	:	others	:
Ps_141227	-0.576646	0.962424		:	-2.23126	0.0346202	down	:	MIP family channel protein	GO:0016020_membrane;GO:0006810_transport;GO:0005215_transporter activity;GO:0006412_protein biosynthesis;GO:0005840_ribosome;GO:0005622_intracellular;GO:0003735_structural constituent of ribosome;	:	transporter	:
Ps_134712	-0.0573738	0.998825		:	-2.21871	0.000300841	down	:	Protein required for beta-1,6 glucan biosynthesis	GO:0004339_glucan 1,4-alpha-glucosidase activity;	:	metabolism	:
Ps_109681	-0.613055	0.423296		:	-2.20922	5.84262e-08	down	:	Glycosyl hydrolase family 12	GO:0008810_cellulase activity;GO:0000272_polysaccharide catabolism;	:	metabolism	:
Ps_130524	0.462935	0.972227		:	-2.20922	0.0407674	down	:	ubiquitin	GO:0016567_protein ubiquitination;GO:0008270_zinc ion binding;GO:0004842_ubiquitin-protein ligase activity;GO:0000151_ubiquitin ligase complex;	:	ubiquitin	:
Ps_130525	0.462935	0.972227		:	-2.20922	0.0407674	down	:	ubiquitin	GO:0016567_protein ubiquitination;GO:0008270_zinc ion binding;GO:0004842_ubiquitin-protein ligase activity;GO:0000151_ubiquitin ligase complex;	:	ubiquitin	:
Ps_144483	0.177486	0.998825		:	-2.20789	0.0199797	down	:		GO:0006508_proteolysis and peptidolysis;GO:0004182_carboxypeptidase A activity;GO:0004184_lysine carboxypeptidase activity;	:	metabolism	:
Ps_135597	0.38483	0.928634		:	-2.20464	0.00104978	down	:	transport Folate-Biopterin Transporter (FBT) Family		:	transporter	:
Ps_158121	0.195261	0.96364		:	-2.20075	7.24042e-21	down	:		GO:0007242_intracellular signaling cascade;	:	others	:
Ps_132922	-2.40449	0.118734		:	-2.18528	0.0135863	down	:	high-affinity Zn(2+) transporter ZRT1	GO:0046873_metal ion transporter activity;GO:0030001_metal ion transport;GO:0016020_membrane;	:	others	:
Ps_156104	-0.622914	0.663869		:	-2.17899	0.000152025	down	:		GO:0008270_zinc ion binding;GO:0016308_1-phosphatidylinositol-4-phosphate 5-kinase activity;GO:0004431_1-phosphatidylinositol-4-phosphate kinase;	:	others	:
Ps_132157	0.0188734	0.999121		:	-2.1715	0.0113468	down	:	Putative Pectate lyase H	GO:0030570_pectate lyase activity;GO:0005576_extracellular region;	:	metabolism	:
Ps_128550	-1.34373	0.420371		:	-2.16819	0.0217157	down	:	amino acid transport	GO:0005524_ATP binding;GO:0016491_oxidoreductase activity;GO:0008152_metabolism;GO:0016020_membrane;GO:0006865_amino acid transport;GO:0005279_amino acid-polyamine transporter activity;	:	oxidoreductase	:
Ps_138214	-0.551387	0.270027		:	-2.16602	3.18174e-22	down	:			:	unknown	:
Ps_145095	-1.82519	0.1004		:	-2.16353	0.0113297	down	:	MIP family channel protein	GO:0016020_membrane;GO:0006810_transport;GO:0005215_transporter activity;	:	transporter	:
Ps_156629	-1.17331	0.407235		:	-2.15743	0.00866312	down	:			:	unknown	:
Ps_144813	-0.491383	0.89758		:	-2.15642	0.00133047	down	:	polysaccharide catabolism	GO:0008810_cellulase activity;GO:0000272_polysaccharide catabolism;	:	metabolism	:
Ps_142801	-0.619785	0.994149		:	-2.1419	5.03751e-16	down	:	carbohydrate transport	GO:0003779_actin binding;GO:0016020_membrane;GO:0008643_carbohydrate transport;GO:0005351_sugar porter activity;GO:0016021_integral to membrane;GO:0006810_transport;GO:0005215_transporter activity;	:	transporter	:
Ps_131128	-2.96013	0.648085		:	-2.12498	1.58523e-20	down	:		GO:0005524_ATP binding;	:	others	:
Ps_140990	-0.268546	0.998825		:	-2.11628	0.000382147	down	:	TKL protein kinase	GO:0006468_protein amino acid phosphorylation;GO:0005524_ATP binding;GO:0004672_protein kinase activity;GO:0004713_protein-tyrosine kinase activity;GO:0004674_protein serine/threonine kinase activity;GO:0042557_eukaryotic elongation factor-2 kinase activator activity;GO:0042556_eukaryotic elongation factor-2 kinase regulator activity;GO:0035004_phosphoinositide 3-kinase activity;GO:0019914_cyclin…	:	kinase	:
Ps_137941	-0.159253	0.998825		:	-2.10988	2.49362e-12	down	:			:	unknown	:
Ps_129198	0.49562	0.19639		:	-2.10077	2.58717e-16	down	:		GO:0005524_ATP binding;GO:0005198_structural molecule activity;	:	others	:
Ps_109532	-0.66361	0.512548		:	-2.09789	7.49902e-06	down	:	ABC transporter	GO:0005524_ATP binding;GO:0016887_ATPase activity;GO:0017111_nucleoside-triphosphatase activity;GO:0000166_nucleotide binding;	:	transporter	:
Ps_127894	-0.5056	0.834157		:	-2.09036	0.000324227	down	:			:	unknown	:
Ps_140695	0.407959	0.159875		:	-2.08668	2.39499e-44	down	:		GO:0007596_blood coagulation;GO:0006508_proteolysis and peptidolysis;GO:0005576_extracellular region;GO:0004252_serine-type endopeptidase activity;	:	others	:
Ps_131521	-0.748079	0.429093		:	-2.08611	4.2788e-05	down	:	calcium-transporting ATPase PMC1	GO:0016020_membrane;GO:0015662_ATPase activity, coupled to transmembrane movement of ions, phosphorylative mechanism;GO:0006812_cation transport;GO:0005524_ATP binding;GO:0008152_metabolism;GO:0003824_catalytic activity;GO:0015085_calcium ion transporter activity;GO:0006816_calcium ion transport;GO:0005509_calcium ion binding;GO:0005388_calcium-transporting ATPase activity;GO:0016820_hydrolase ac…	:	metabolism	:
Ps_132296	0.424257	0.106018		:	-2.0816	3.37612e-49	down	:			:	unknown	:
Ps_128161	-0.786638	0.681009		:	-2.07957	0.00265982	down	:	metabolism	GO:0003824_catalytic activity;GO:0008451_X-Pro aminopeptidase activity;GO:0006508_proteolysis and peptidolysis;	:	metabolism	:
Ps_132156	0.0122569	0.999121		:	-2.07869	0.0177809	down	:	Putative Pectate lyase H	GO:0030570_pectate lyase activity;GO:0005576_extracellular region;	:	metabolism	:
Ps_139758	0.136592	0.998825		:	-2.06464	0.0104034	down	:			:	unknown	:
Ps_136701	0.211861	0.998825		:	-2.06401	0.000238116	down	:		GO:0006471_protein amino acid ADP-ribosylation;GO:0005634_nucleus;GO:0003950_NAD+ ADP-ribosyltransferase activity;	:	others	:
Ps_127820	-0.488833	0.896661		:	-2.06198	0.00491061	down	:			:	unknown	:
Ps_143614	-1.08466	0.457564		:	-2.05715	3.28386e-24	down	:	chitin synthase	GO:0006031_chitin biosynthesis;GO:0004100_chitin synthase activity;	:	metabolism	:
Ps_135220	-1.58316	0.056405		:	-2.04003	0.000993715	down	:	carbohydrate metabolis	GO:0005975_carbohydrate metabolism;GO:0004553_hydrolase activity, hydrolyzing O-glycosyl compounds;	:	metabolism	:
Ps_145141	-0.132651	0.998825		:	-2.02839	0.0193005	down	:	ABC transporter	GO:0005524_ATP binding;GO:0016887_ATPase activity;GO:0017111_nucleoside-triphosphatase activity;GO:0000166_nucleotide binding;	:	transporter	:
Ps_135910	0.8683	8.82524e-05		:	-2.02675	7.40228e-29	down	:	transport	GO:0016020_membrane;GO:0008272_sulfate transport;GO:0008271_sulfate porter activity;	:	transporter	:
Ps_132171	-0.181915	0.998825		:	-2.02144	9.43578e-08	down	:	metabolism	GO:0016462_pyrophosphatase activity;GO:0008152_metabolism;GO:0000287_magnesium ion binding;GO:0050312_sulfoacetaldehyde lyase activity;GO:0008826_cysteine sulfinate desulfinase activity;	:	metabolism	:
Ps_139691	-0.0577124	0.998825		:	-2.01437	0.000462589	down	:			:	unknown	:
Ps_129924	-0.319159	0.997004		:	-2.01145	0.000988349	down	:	Extradiol aromatic ring-opening dioxygenase	GO:0016491_oxidoreductase activity;GO:0008198_ferrous iron binding;GO:0006725_aromatic compound metabolism;GO:0006118_electron transport;	:	oxidoreductase	:
Ps_132621	0.12336	0.994149		:	-2.00865	4.68442e-50	down	:			:	unknown	:
Ps_134704	0.0600246	0.998825		:	-1.99198	4.14496e-06	down	:	glucan 1,4-alpha-glucosidase activity	GO:0004339_glucan 1,4-alpha-glucosidase activity;	:	metabolism	:
Ps_145398	0.0509807	0.998825		:	-1.98531	3.38567e-05	down	:	glucan 1,5-alpha-glucosidase activity	GO:0004339_glucan 1,4-alpha-glucosidase activity;	:	metabolism	:
Ps_133028	0.171196	0.996425		:	-1.97625	6.37015e-14	down	:	O-methyltransferase	GO:0016206_catechol O-methyltransferase activity;	:	others	:
Ps_143791	-0.648586	0.0107847		:	-1.97226	2.11131e-27	down	:	glutamate dehydrogenase	GO:0016491_oxidoreductase activity;GO:0006520_amino acid metabolism;GO:0004352_glutamate dehydrogenase activity;	:	oxidoreductase	:
Ps_138625	-1.83427	0.443104		:	-1.97153	2.46537e-21	down	:	Glucokinase	GO:0006096_glycolysis;GO:0005524_ATP binding;GO:0004340_glucokinase activity;	:	metabolism	:
Ps_114615	-0.150663	0.998825		:	-1.96701	0.0234052	down	:	carnitine acetyl transferase	GO:0008415_acyltransferase activity;GO:0004095_carnitine O-palmitoyltransferase activity;	:	others	:
Ps_127345	0.147312	0.998825		:	-1.95524	0.00800596	down	:			:	unknown	:
Ps_108516	0.189019	0.998825		:	-1.95104	0.0434382	down	:	MIP family channel protein	GO:0016020_membrane;GO:0006810_transport;GO:0005215_transporter activity;	:	transporter	:
Ps_108635	0.67916	0.530137		:	-1.94514	0.00666264	down	:	DUF706-domain-containing protein	GO:0050113_inositol oxygenase activity;	:	oxidoreductase	:
Ps_133851	0.327026	0.897044		:	-1.94148	3.05454e-06	down	:		GO:0031177_phosphopantetheine binding;	:	others	:
Ps_143865	-1.29348	0.0830697		:	-1.93903	0.000303326	down	:	ABC transporter	GO:0005524_ATP binding;GO:0016887_ATPase activity;GO:0017111_nucleoside-triphosphatase activity;GO:0000166_nucleotide binding;	:	transporter	:
Ps_127343	0.170964	0.998825		:	-1.93159	0.00968188	down	:			:	unknown	:
Ps_108411	-0.797438	0.209579		:	-1.93094	4.38422e-08	down	:			:	unknown	:
Ps_136696	-0.606038	0.712872		:	-1.91946	0.00215618	down	:			:	unknown	:
Ps_143590	-0.703214	0.000394906		:	-1.90019	1.91557e-41	down	:			:	unknown	:
Ps_128185	-0.0832276	0.998825		:	-1.88265	0.00178603	down	:	electron transport	GO:0006118_electron transport;GO:0005489_electron transporter activity;	:	transporter	:
Ps_127985	-0.272855	0.994566		:	-1.87314	3.25147e-06	down	:			:	unknown	:
Ps_143727	-0.152579	0.998825		:	-1.87182	0.015607	down	:		GO:0003824_catalytic activity;GO:0006508_proteolysis and peptidolysis;GO:0004185_serine carboxypeptidase activity;GO:0004258_vacuolar carboxypeptidase Y;GO:0004186_carboxypeptidase C activity;	:	others	:
Ps_142089	-0.679305	0.357207		:	-1.86749	4.68536e-06	down	:			:	unknown	:
Ps_131899	-0.211804	0.998825		:	-1.85689	0.0278343	down	:			:	unknown	:
Ps_133960	-0.114816	0.998825		:	-1.84276	0.00161935	down	:			:	unknown	:
Ps_127842	-0.184575	0.997004		:	-1.84184	1.4283e-09	down	:			:	unknown	:
Ps_138298	0.502141	0.46386		:	-1.84036	1.11812e-05	down	:	response to oxidative stress	GO:0006979_response to oxidative stress;GO:0004601_peroxidase activity;	:	oxidoreductase	:
Ps_143778	-1.04648	0.72948		:	-1.83884	1.87508e-10	down	:	putative mfs peptide transporter protein	GO:0016020_membrane;GO:0006857_oligopeptide transport;GO:0005215_transporter activity;	:	transporter	:
Ps_128624	-0.675405	0.0335644		:	-1.83787	2.15079e-17	down	:		GO:0009405_pathogenesis;GO:0006952_defense response;GO:0005576_extracellular region;	:	others	:
Ps_143049	-0.566307	0.527134		:	-1.83558	8.66329e-06	down	:	multi drug resistance-associated protein (MRP)	GO:0042626_ATPase activity, coupled to transmembrane movement of substances;GO:0016021_integral to membrane;GO:0006810_transport;GO:0005524_ATP binding;GO:0016887_ATPase activity;GO:0017111_nucleoside-triphosphatase activity;GO:0000166_nucleotide binding;	:	transporter	:
Ps_142821	0.530945	0.319525		:	-1.83356	2.91903e-09	down	:			:	unknown	:
Ps_136645	-0.776279	0.990555		:	-1.83058	0.000367745	down	:		GO:0005576_extracellular region;	:	others	:
Ps_138038	-0.395015	0.953136		:	-1.82632	0.000903575	down	:	cell wall glucanase (Scw11)	GO:0005975_carbohydrate metabolism;GO:0004553_hydrolase activity, hydrolyzing O-glycosyl compounds;	:	metabolism	:
Ps_Avh172/Ps_144029	0.14306	0.998825		:	-1.80747	0.00593195	down	:	RxLR		:	others	:
Ps_130634	0.77403	0.540877		:	-1.80667	0.011876	down	:	transport	GO:0016020_membrane;GO:0005554_molecular function unknown;	:	transporter	:
Ps_123828	-0.662537	0.779985		:	-1.79611	0.0157043	down	:			:	unknown	:
Ps_144479	-0.473537	0.219691		:	-1.78659	1.12555e-17	down	:			:	unknown	:
Ps_109084	0.104622	0.998825		:	-1.78412	2.34059e-06	down	:	hypothetical protein M408DRAFT_127044	GO:0005524_ATP binding;GO:0016616_oxidoreductase activity, acting on the CH-OH group of donors, NAD or NADP as acceptor;GO:0006564_L-serine biosynthesis;GO:0008720_D-lactate dehydrogenase activity;	:	oxidoreductase	:
Ps_133843	-0.528354	0.934501		:	-1.77734	0.0304878	down	:			:	unknown	:
Ps_109697	-0.880302	0.916999		:	-1.77672	2.54255e-07	down	:	MIP family channel protein	GO:0016020_membrane;GO:0006810_transport;GO:0005215_transporter activity;	:	transporter	:
Ps_137957	-0.907812	0.0864341		:	-1.77103	5.76484e-07	down	:		GO:0005524_ATP binding;GO:0017111_nucleoside-triphosphatase activity;GO:0000166_nucleotide binding;	:	others	:
Ps_136994	0.349352	0.997004		:	-1.75572	0.032937	down	:			:	unknown	:
Ps_134363	-0.509011	0.779507		:	-1.74341	0.000738419	down	:	hypothetical protein SCHCODRAFT_78986	GO:0006468_protein amino acid phosphorylation;GO:0005524_ATP binding;GO:0004672_protein kinase activity;GO:0004713_protein-tyrosine kinase activity;GO:0004674_protein serine/threonine kinase activity;	:	kinase	:
Ps_109539	0.593792	0.230902		:	-1.73858	1.30425e-06	down	:			:	unknown	:
Ps_145032	-0.785295	0.783627		:	-1.71634	0.0263344	down	:	MIP family channel protein	GO:0016020_membrane;GO:0006810_transport;GO:0005215_transporter activity;	:	transporter	:
Ps_140762	-2.13911	0.0774204		:	-1.71518	7.81957e-26	down	:			:	unknown	:
Ps_134560	-0.623579	0.646783		:	-1.71478	0.000131341	down	:	atypical/RIO/RIO1 protein kinase	GO:0005554_molecular function unknown;GO:0006468_protein amino acid phosphorylation;GO:0005524_ATP binding;GO:0004672_protein kinase activity;	:	kinase	:
Ps_130926	0.825208	0.323888		:	-1.7058	0.0292923	down	:			:	unknown	:
Ps_127614	-0.341941	0.433431		:	-1.70508	1.38844e-19	down	:			:	unknown	:
Ps_142094	-0.254462	0.998825		:	-1.69414	0.00983596	down	:			:	unknown	:
Ps_134564	-1.09672	0.300589		:	-1.6879	0.00765208	down	:			:	unknown	:
Ps_131101	-0.304807	0.998825		:	-1.68232	0.0117588	down	:	transport	GO:0016020_membrane;GO:0005554_molecular function unknown;	:	transporter	:
Ps_136364	-0.267145	0.998825		:	-1.67476	0.00384201	down	:			:	unknown	:
Ps_140698	0.608418	0.44208		:	-1.67092	0.00125156	down	:	regulation of transcription, DNA-dependent	GO:0006355_regulation of transcription, DNA-dependent;GO:0006342_chromatin silencing;GO:0005677_chromatin silencing complex;GO:0003677_DNA binding;	:	TF	:
Ps_132538	-0.922627	0.00316285		:	-1.64143	1.03567e-15	down	:		GO:0006508_proteolysis and peptidolysis;GO:0004197_cysteine-type endopeptidase activity;	:	metabolism	:
Ps_138297	0.604564	0.225841		:	-1.62789	7.8674e-05	down	:	response to oxidative stress	GO:0006979_response to oxidative stress;GO:0004601_peroxidase activity;	:	oxidoreductase	:
Ps_139908	0.548531	0.19639		:	-1.60877	3.86912e-08	down	:		GO:0006118_electron transport;GO:0004497_monooxygenase activity;GO:0018601_4-nitrophenol 2-monooxygenase activity;GO:0018600_alpha-pinene dehydrogenase activity;GO:0018599_2-hydroxyisobutyrate 3-monooxygenase activity;GO:0018598_hydroxymethylsilanetriol oxidase activity;GO:0018597_ammonia monooxygenase activity;GO:0018596_dimethylsilanediol hydroxylase activity;GO:0018595_alpha-pinene monooxygena…	:	transporter	:
Ps_109085	-0.225746	0.998825		:	-1.60399	6.43013e-05	down	:	hypothetical protein M408DRAFT_127044	GO:0005524_ATP binding;GO:0016616_oxidoreductase activity, acting on the CH-OH group of donors, NAD or NADP as acceptor;GO:0006564_L-serine biosynthesis;GO:0008720_D-lactate dehydrogenase activity;	:	oxidoreductase	:
Ps_140954	-0.104975	0.998825		:	-1.59353	0.0234052	down	:	protein ubiquitination	GO:0007242_intracellular signaling cascade;GO:0016567_protein ubiquitination;GO:0008270_zinc ion binding;GO:0004842_ubiquitin-protein ligase activity;GO:0000151_ubiquitin ligase complex;	:	ubiquitin	:
Ps_136454	-0.0396452	0.998825		:	-1.58826	0.0174345	down	:			:	unknown	:
Ps_132631	-1.74191	0.51944		:	-1.58773	1.21657e-12	down	:	coproporphyrinogen oxidase	GO:0006779_porphyrin biosynthesis;GO:0004109_coproporphyrinogen oxidase activity;	:	others	:
Ps_142949	0.408168	0.881795		:	-1.58145	0.00752368	down	:		GO:0003676_nucleic acid binding;	:	others	:
Ps_109524	-0.0274184	0.998825		:	-1.56335	6.26075e-09	down	:	spermidine synthase	GO:0008757_S-adenosylmethionine-dependent methyltransferase activity;GO:0003824_catalytic activity;GO:0004766_spermidine synthase activity;	:	others	:
Ps_125724	-1.24564	0.889649		:	-1.5587	1.08455e-05	down	:			:	unknown	:
Ps_132759	-0.485129	0.945147		:	-1.55293	0.0482439	down	:			:	unknown	:
Ps_143047	-1.03659	0.293887		:	-1.54759	0.0110843	down	:			:	unknown	:
Ps_143122	-1.03659	0.293887		:	-1.54759	0.0110843	down	:			:	unknown	:
Ps_109086	-0.220018	0.998825		:	-1.5459	8.76076e-05	down	:	hypothetical protein M408DRAFT_127044	GO:0005524_ATP binding;GO:0016616_oxidoreductase activity, acting on the CH-OH group of donors, NAD or NADP as acceptor;GO:0006564_L-serine biosynthesis;GO:0008720_D-lactate dehydrogenase activity;	:	oxidoreductase	:
Ps_108478	-0.288077	0.901998		:	-1.54395	1.70907e-06	down	:			:	unknown	:
Ps_135818	-1.10228	0.111839		:	-1.54312	0.00141729	down	:		GO:0007596_blood coagulation;GO:0006508_proteolysis and peptidolysis;GO:0005576_extracellular region;GO:0004252_serine-type endopeptidase activity;	:	others	:
Ps_139197	-1.27562	0.238585		:	-1.54259	0.0362713	down	:			:	unknown	:
Ps_158626	-0.101622	0.998825		:	-1.54112	0.00135693	down	:			:	unknown	:
Ps_133818	-0.0709222	0.998825		:	-1.52741	2.52496e-24	down	:		GO:0050826_response to freezing;GO:0050825_ice binding;GO:0042309_homoiothermy;	:	others	:
Ps_129960	-0.452237	0.230048		:	-1.52051	7.55833e-13	down	:			:	unknown	:
Ps_134491	-1.47442	0.0830923		:	-1.51224	0.015607	down	:	hypothetical protein BATDEDRAFT_9961, partial	GO:0006468_protein amino acid phosphorylation;GO:0005524_ATP binding;GO:0004672_protein kinase activity;GO:0004713_protein-tyrosine kinase activity;GO:0004674_protein serine/threonine kinase activity;GO:0008607_phosphorylase kinase regulator activity;GO:0005964_phosphorylase kinase complex;GO:0004689_phosphorylase kinase activity;	:	kinase	:
Ps_137675	-0.626251	0.449277		:	-1.49979	0.000181884	down	:			:	unknown	:
Ps_139971	-1.32771	0.57825		:	-1.49968	3.06283e-16	down	:			:	unknown	:
Ps_135323	-0.868742	0.41311		:	-1.49701	0.00985634	down	:	amp- ligase	GO:0006468_protein amino acid phosphorylation;GO:0005524_ATP binding;GO:0004672_protein kinase activity;GO:0004713_protein-tyrosine kinase activity;GO:0004674_protein serine/threonine kinase activity;GO:0042557_eukaryotic elongation factor-2 kinase activator activity;GO:0042556_eukaryotic elongation factor-2 kinase regulator activity;GO:0035004_phosphoinositide 3-kinase activity;GO:0019914_cyclin…	:	kinase	:
Ps_137958	-0.742196	0.601047		:	-1.49688	0.0140588	down	:		GO:0005524_ATP binding;GO:0017111_nucleoside-triphosphatase activity;GO:0000166_nucleotide binding;	:	others	:
Ps_132947	-0.990812	0.000344528		:	-1.49601	1.61511e-11	down	:		GO:0005515_protein binding;	:	others	:
Ps_128780	0.116559	0.998825		:	-1.49279	0.0146241	down	:	metabolism	GO:0006508_proteolysis and peptidolysis;GO:0004289_subtilase activity;GO:0005524_ATP binding;	:	metabolism	:
Ps_128786	-0.731262	0.190415		:	-1.49188	1.01664e-06	down	:	Anaerobic nitric oxide reductase transcription regulator norR	GO:0006810_transport;GO:0005215_transporter activity;	:	others	:
Ps_135915	-0.283602	0.933497		:	-1.48659	3.67703e-05	down	:			:	unknown	:
Ps_144503	-0.511076	0.200335		:	-1.48352	2.57145e-11	down	:	metabolism		:	metabolism	:
Ps_144961	-0.318027	0.89744		:	-1.48148	1.03152e-05	down	:			:	unknown	:
Ps_113278	-0.672619	0.997004		:	-1.4775	0.00209127	down	:	MIP family channel protein	GO:0016020_membrane;GO:0006810_transport;GO:0005215_transporter activity;	:	transporter	:
Ps_109960	-0.74107	0.736418		:	-1.4736	0.0400097	down	:	ABC transporter	GO:0005524_ATP binding;GO:0016887_ATPase activity;GO:0017111_nucleoside-triphosphatase activity;GO:0000166_nucleotide binding;	:	transporter	:
Ps_139835	-0.071307	0.998825		:	-1.46615	4.60401e-11	down	:	protein of unknown function	GO:0016491_oxidoreductase activity;GO:0008152_metabolism;GO:0006118_electron transport;	:	oxidoreductase	:
Ps_109735	-0.660119	0.997004		:	-1.46083	0.00235984	down	:	MIP family channel protein	GO:0016020_membrane;GO:0006810_transport;GO:0005215_transporter activity;	:	transporter	:
Ps_138014	-0.575496	0.365003		:	-1.4603	5.62819e-06	down	:	winged helix DNA-binding domain-containing protein, partial	GO:0006355_regulation of transcription, DNA-dependent;GO:0005634_nucleus;GO:0003700_transcription factor activity;GO:0003677_DNA binding;	:	TF	:
Ps_130222	-0.913492	0.000506257		:	-1.45989	1.86438e-11	down	:		GO:0008234_cysteine-type peptidase activity;GO:0006508_proteolysis and peptidolysis;GO:0016946_cathepsin F activity;GO:0004197_cysteine-type endopeptidase activity;	:	others	:
Ps_137803	-1.22371	0.685695		:	-1.45562	2.99231e-11	down	:	glycosyl hydrolase-like proteins family 32 superfamily	GO:0005975_carbohydrate metabolism;GO:0004553_hydrolase activity, hydrolyzing O-glycosyl compounds;GO:0006118_electron transport;GO:0003995_acyl-CoA dehydrogenase activity;GO:0031219_levanase activity;	:	metabolism	:
Ps_157297	-0.954879	0.0396438		:	-1.4525	1.39125e-05	down	:	regulation of transcription	GO:0006355_regulation of transcription, DNA-dependent;GO:0005634_nucleus;GO:0003700_transcription factor activity;GO:0003677_DNA binding;	:	TF	:
Ps_110709	-0.302691	0.666747		:	-1.45249	3.3079e-16	down	:		GO:0009405_pathogenesis;GO:0006952_defense response;GO:0005576_extracellular region;	:	others	:
Ps_144953	-1.00891	0.896661		:	-1.42075	3.2443e-05	down	:	NAD-dependent formate dehydrogenase	GO:0016616_oxidoreductase activity, acting on the CH-OH group of donors, NAD or NADP as acceptor;GO:0006564_L-serine biosynthesis;GO:0009326_formate dehydrogenase complex;GO:0008863_formate dehydrogenase activity;	:	oxidoreductase	:
Ps_128787	-0.941633	3.46925e-06		:	-1.39378	8.55952e-23	down	:			:	unknown	:
Ps_155486	-0.363573	0.373112		:	-1.39157	3.63452e-15	down	:			:	unknown	:
Ps_136113	-0.641474	0.272486		:	-1.38941	1.00467e-06	down	:			:	unknown	:
Ps_139819	-0.185422	0.998825		:	-1.37743	0.0142895	down	:	protein of unknown function		:	others	:
Ps_144542	-0.652966	0.426333		:	-1.37286	0.0020966	down	:	ribonucleoside-triphosphate reductase, adenosylcobalamin-dependent	GO:0004748_ribonucleoside-diphosphate reductase activity;	:	others	:
Ps_140119	-0.692274	0.0105792		:	-1.36877	2.19156e-17	down	:		GO:0007242_intracellular signaling cascade;	:	others	:
Ps_157091	0.590344	0.674375		:	-1.36255	0.0278343	down	:		GO:0003993_acid phosphatase activity;	:	others	:
Ps_138399	-0.688174	0.013595		:	-1.34457	2.01147e-12	down	:	Putative 1,3-beta-glucanosyltransferase Gel1		:	metabolism	:
Ps_139759	0.988825	0.00487535		:	-1.34305	0.000966532	down	:			:	unknown	:
Ps_145458	-0.560628	0.538998		:	-1.33962	0.000881762	down	:	DNA binding		:	TF	:
Ps_135432	0.389693	0.42301		:	-1.33524	2.23398e-07	down	:	tyrosinase central domain containing protein	GO:0016491_oxidoreductase activity;GO:0008152_metabolism;	:	oxidoreductase	:
Ps_156077	0.121771	0.998825		:	-1.33257	0.0341523	down	:			:	unknown	:
Ps_130344	-0.488325	0.443161		:	-1.31856	3.8877e-06	down	:	hypothetical protein GLOINDRAFT_77961	GO:0005975_carbohydrate metabolism;GO:0004553_hydrolase activity, hydrolyzing O-glycosyl compounds;GO:0031177_phosphopantetheine binding;GO:0004558_alpha-glucosidase activity;	:	metabolism	:
Ps_130320	-0.554815	0.51686		:	-1.31641	0.000420987	down	:			:	unknown	:
Ps_138002	0.21871	0.998825		:	-1.31384	0.00967707	down	:	glucan 1,5-alpha-glucosidase activity	GO:0004339_glucan 1,4-alpha-glucosidase activity;	:	metabolism	:
Ps_139829	0.0251563	0.998825		:	-1.31118	0.0071606	down	:	NAD binding dehydrogenase		:	others	:
Ps_131187	-0.171436	0.998825		:	-1.30725	0.00416805	down	:			:	unknown	:
Ps_109245	-0.124551	0.998825		:	-1.30218	1.01626e-05	down	:	ABC transporter	GO:0042626_ATPase activity, coupled to transmembrane movement of substances;GO:0016021_integral to membrane;GO:0006810_transport;GO:0005524_ATP binding;GO:0016887_ATPase activity;GO:0017111_nucleoside-triphosphatase activity;GO:0000166_nucleotide binding;	:	transporter	:
Ps_134258	-0.281603	0.961099		:	-1.3006	0.00108431	down	:	regulation of transcription	GO:0006355_regulation of transcription, DNA-dependent;GO:0005634_nucleus;GO:0003700_transcription factor activity;GO:0003677_DNA binding;	:	TF	:
Ps_136677	-0.516099	0.510062		:	-1.29991	0.000181632	down	:	TKL/LISK/LISK-DD1 protein kinase	GO:0006468_protein amino acid phosphorylation;GO:0005524_ATP binding;GO:0004672_protein kinase activity;GO:0004713_protein-tyrosine kinase activity;GO:0004674_protein serine/threonine kinase activity;GO:0008605_protein kinase CK2 regulator activity;GO:0008603_cAMP-dependent protein kinase regulator activity;GO:0005956_protein kinase CK2 complex;GO:0005952_cAMP-dependent protein kinase complex;GO:…	:	kinase	:
Ps_123276	-0.426931	0.784414		:	-1.29792	0.00201527	down	:	Mns1p	GO:0016020_membrane;GO:0006487_N-linked glycosylation;GO:0005509_calcium ion binding;GO:0004571_mannosyl-oligosaccharide 1,2-alpha-mannosidase activity;	:	metabolism	:
Ps_108296	-0.940751	0.0510376		:	-1.29776	0.000139934	down	:	carbohydrate metabolism	GO:0005975_carbohydrate metabolism;GO:0004553_hydrolase activity, hydrolyzing O-glycosyl compounds;GO:0031176_endo-1,4-beta-xylanase activity;	:	metabolism	:
Ps_141270	-0.523447	0.469176		:	-1.29286	0.000143862	down	:			:	unknown	:
Ps_142226	-0.181629	0.998825		:	-1.28683	0.0184466	down	:		GO:0008270_zinc ion binding;	:	others	:
Ps_134757	0.218261	0.956314		:	-1.2867	1.11812e-05	down	:		GO:0004647_phosphoserine phosphatase activity;	:	others	:
Ps_111950	-0.570559	0.529295		:	-1.28605	0.00123738	down	:	uridine kinase activity	GO:0005524_ATP binding;GO:0004849_uridine kinase activity;GO:0016301_kinase activity;GO:0009058_biosynthesis;	:	kinase	:
Ps_139746	-0.229797	0.998825		:	-1.28312	0.0415758	down	:		GO:0005524_ATP binding;GO:0016308_1-phosphatidylinositol-4-phosphate 5-kinase activity;GO:0004431_1-phosphatidylinositol-4-phosphate kinase;	:	others	:
Ps_135827	-0.780296	0.397729		:	-1.28275	0.0342336	down	:	bZIP		:	TF	:
Ps_135415	-0.209831	0.871857		:	-1.28202	1.22662e-15	down	:	Tyrosinase	GO:0016491_oxidoreductase activity;GO:0008152_metabolism;	:	oxidoreductase	:
Ps_139250	-0.78924	0.0775125		:	-1.27699	1.99128e-05	down	:			:	unknown	:
Ps_143475	0.230895	0.991021		:	-1.26781	0.000523812	down	:		GO:0007018_microtubule-based movement;GO:0005875_microtubule associated complex;GO:0005524_ATP binding;GO:0003777_microtubule motor activity;	:	others	:
Ps_128619	0.531599	0.340081		:	-1.26021	0.000386897	down	:	carbohydrate metabolism	GO:0005975_carbohydrate metabolism;GO:0004553_hydrolase activity, hydrolyzing O-glycosyl compounds;	:	metabolism	:
Ps_134651	-1.0559	0.265547		:	-1.25387	0.0337524	down	:	metabolism		:	metabolism	:
Ps_133664	-0.0788185	0.998825		:	-1.25342	0.00225131	down	:		GO:0016020_membrane;GO:0006812_cation transport;GO:0005261_cation channel activity;	:	transporter	:
Ps_109246	-0.327033	0.649111		:	-1.24148	3.72024e-07	down	:	putative methyltransferase type 11 protein	GO:0008757_S-adenosylmethionine-dependent methyltransferase activity;GO:0008168_methyltransferase activity;	:	others	:
Ps_142741	-0.864522	8.83647e-05		:	-1.24009	2.06442e-12	down	:	hypothetical protein SCHCODRAFT_78986	GO:0006468_protein amino acid phosphorylation;GO:0005524_ATP binding;GO:0004672_protein kinase activity;GO:0004713_protein-tyrosine kinase activity;GO:0004674_protein serine/threonine kinase activity;	:	kinase	:
Ps_140694	0.899531	1.00636e-05		:	-1.23576	3.90116e-12	down	:		GO:0007596_blood coagulation;GO:0006508_proteolysis and peptidolysis;GO:0005576_extracellular region;GO:0004252_serine-type endopeptidase activity;GO:0003993_acid phosphatase activity;	:	others	:
Ps_126297	-1.72502	0.185122		:	-1.2322	9.93387e-07	down	:			:	unknown	:
Ps_109609	-0.12518	0.998825		:	-1.22811	0.0132737	down	:	caltractin	GO:0008026_ATP-dependent helicase activity;GO:0005524_ATP binding;GO:0003676_nucleic acid binding;GO:0005509_calcium ion binding;	:	others	:
Ps_128956	-0.78638	0.441846		:	-1.22791	0.0207938	down	:	transport Folate-Biopterin Transporter (FBT) Family		:	transporter	:
Ps_108461	-0.378529	0.726441		:	-1.22718	0.000181632	down	:	xylulokinase	GO:0005975_carbohydrate metabolism;GO:0004856_xylulokinase activity;	:	metabolism	:
Ps_131596	-0.807017	0.299661		:	-1.22491	0.00967707	down	:	metabolism	GO:0008415_acyltransferase activity;GO:0008152_metabolism;	:	metabolism	:
Ps_130251	-0.92494	0.297537		:	-1.22201	0.0230021	down	:			:	unknown	:
Ps_145274	-1.1477	0.0882906		:	-1.21977	0.022406	down	:			:	unknown	:
Ps_141329	-0.382808	0.912603		:	-1.21928	0.0264611	down	:	metabolism		:	metabolism	:
Ps_128405	-0.40251	0.528811		:	-1.21873	1.36118e-06	down	:			:	unknown	:
Ps_129753	-0.654371	0.713439		:	-1.21855	0.0460162	down	:		GO:0008287_protein serine/threonine phosphatase complex;GO:0006470_protein amino acid dephosphorylation;GO:0004722_protein serine/threonine phosphatase activity;GO:0003824_catalytic activity;GO:0030357_protein phosphatase type 2B activity;GO:0017023_myosin phosphatase complex;GO:0017020_myosin phosphatase regulator activity;GO:0017018_myosin phosphatase activity;GO:0015071_protein phosphatase typ…	:	kinase	:
Ps_135815	-1.14173	0.0915388		:	-1.21379	0.0234518	down	:			:	unknown	:
Ps_127360	-0.641691	0.662416		:	-1.2106	0.0360392	down	:	cGMP phosphodiesterase	GO:0007165_signal transduction;GO:0004114_3',5'-cyclic-nucleotide phosphodiesterase activity;GO:0051342_regulation of cyclic nucleotide phosphodiesterase activity;	:	kinase	:
Ps_131612	-1.19518	0.133186		:	-1.21031	0.0174345	down	:			:	unknown	:
Ps_156497	-0.665009	0.226943		:	-1.20938	0.000108375	down	:		GO:0008094_DNA-dependent ATPase activity;GO:0006310_DNA recombination;GO:0006281_DNA repair;GO:0005524_ATP binding;GO:0003684_damaged DNA binding;GO:0019177_dihydroneopterin triphosphate pyrophosphohydrolase activity;GO:0019176_dihydroneopterin monophosphate phosphatase activity;GO:0016818_hydrolase activity, acting on acid anhydrides, in phosphorus-containing anhydrides;GO:0016462_pyrophosphatas…	:	others	:
Ps_139280	0.00898697	0.999121		:	-1.20252	0.000252041	down	:	ABC transporter	GO:0005524_ATP binding;GO:0016887_ATPase activity;GO:0017111_nucleoside-triphosphatase activity;GO:0000166_nucleotide binding;	:	transporter	:
Ps_137697	-0.315603	0.584052		:	-1.20134	5.85472e-11	down	:	pol polyprotein	GO:0006310_DNA recombination;GO:0003677_DNA binding;	:	others	:
Ps_138891	-0.427578	0.916821		:	-1.19529	0.0458788	down	:			:	unknown	:
Ps_144485	0.209079	0.996965		:	-1.19498	0.00107143	down	:		GO:0046872_metal ion binding;GO:0016020_membrane;	:	others	:
Ps_136938	-0.316152	0.913895		:	-1.19371	0.00209172	down	:	amino acid transport	GO:0016020_membrane;GO:0006865_amino acid transport;GO:0005279_amino acid-polyamine transporter activity;GO:0006810_transport;	:	transporter	:
Ps_141582	-0.721912	0.53872		:	-1.18661	0.031286	down	:	Phosphatidylinositol-4-phosphate 5-kinase domain-containing protein	GO:0008270_zinc ion binding;GO:0016308_1-phosphatidylinositol-4-phosphate 5-kinase activity;GO:0004431_1-phosphatidylinositol-4-phosphate kinase;	:	others	:
Ps_134263	-0.815902	0.0367478		:	-1.18357	4.16247e-06	down	:		GO:0008026_ATP-dependent helicase activity;GO:0005524_ATP binding;GO:0003676_nucleic acid binding;GO:0004386_helicase activity;	:	others	:
Ps_131263	-0.422341	0.445059		:	-1.18203	9.87814e-07	down	:		GO:0005524_ATP binding;	:	others	:
Ps_140245	-0.265384	0.995093		:	-1.17962	0.0149066	down	:	transport		:	transporter	:
Ps_130230	-0.742514	0.0934057		:	-1.17604	8.73929e-05	down	:			:	unknown	:
Ps_144480	-0.423395	0.469376		:	-1.17601	6.74106e-06	down	:	NACHT nucleoside triphosphatase		:	others	:
Ps_156369	-0.208734	0.998825		:	-1.17057	0.00841522	down	:			:	unknown	:
Ps_131246	0.271354	0.994265		:	-1.16475	0.040244	down	:		GO:0003950_NAD+ ADP-ribosyltransferase activity;	:	others	:
Ps_130681	-0.688866	0.286987		:	-1.16161	0.00168967	down	:			:	unknown	:
Ps_145079	-0.982724	0.000128573		:	-1.16031	2.21712e-11	down	:	Major facilitator superfamily, general substrate transporter domain-containing protein		:	transporter	:
Ps_142962	-0.821658	0.309722		:	-1.15887	0.0147752	down	:			:	unknown	:
Ps_140972	-0.465022	0.776536		:	-1.1539	0.0211655	down	:	endonuclease/Exonuclease/phosphatase		:	others	:
Ps_130084	-0.374227	0.6342		:	-1.15176	1.9941e-06	down	:	Putative Protein-L-isoaspartate O-methyltransferase	GO:0008757_S-adenosylmethionine-dependent methyltransferase activity;GO:0008234_cysteine-type peptidase activity;GO:0006508_proteolysis and peptidolysis;GO:0006464_protein modification;GO:0004719_protein-L-isoaspartate (D-aspartate) O-methyltransferase activity;	:	others	:
Ps_139109	-2.15862	0.514945		:	-1.14504	4.67665e-06	down	:	putative antibiotic biosynthesis monooxygenase protein		:	others	:
Ps_127674	-0.852075	0.0200762		:	-1.14415	1.58414e-05	down	:	regulation of transcription, DNA-dependent	GO:0006355_regulation of transcription, DNA-dependent;GO:0005622_intracellular;GO:0003700_transcription factor activity;	:	TF	:
Ps_130604	-0.281166	0.919892		:	-1.13549	0.000672152	down	:			:	unknown	:
Ps_133428	-0.630493	0.410559		:	-1.1322	0.00133047	down	:	amino acid transport	GO:0016020_membrane;GO:0006865_amino acid transport;GO:0005279_amino acid-polyamine transporter activity;GO:0006810_transport;	:	transporter	:
Ps_131261	-0.734101	0.0811734		:	-1.13185	2.50821e-05	down	:	putative mitochondrial chaperone bcs1 protein	GO:0005524_ATP binding;GO:0017111_nucleoside-triphosphatase activity;GO:0000166_nucleotide binding;	:	others	:
Ps_139281	0.0627741	0.998825		:	-1.13175	1.6272e-05	down	:	ABC transporter	GO:0005524_ATP binding;GO:0016887_ATPase activity;GO:0017111_nucleoside-triphosphatase activity;GO:0000166_nucleotide binding;	:	transporter	:
Ps_135853	-0.376685	0.630164		:	-1.13083	3.08757e-06	down	:	putative serine/threonine-protein kinase drkD	GO:0006468_protein amino acid phosphorylation;GO:0005524_ATP binding;GO:0004672_protein kinase activity;GO:0004713_protein-tyrosine kinase activity;GO:0004674_protein serine/threonine kinase activity;	:	kinase	:
Ps_145345	-0.827117	0.418873		:	-1.12895	0.0465959	down	:	transport	GO:0016020_membrane;GO:0006857_oligopeptide transport;GO:0005215_transporter activity;GO:0016491_oxidoreductase activity;GO:0009058_biosynthesis;GO:0005506_iron ion binding;	:	transporter	:
Ps_136974	-1.02654	0.212245		:	-1.12181	0.0404613	down	:	nucleic acid bindin	GO:0008270_zinc ion binding;GO:0005634_nucleus;GO:0003676_nucleic acid binding;	:	TF	:
Ps_109136	-1.73052	0.100231		:	-1.11985	5.09304e-14	down	:			:	unknown	:
Ps_141870	0.143541	0.998825		:	-1.11787	0.0346637	down	:			:	unknown	:
Ps_157401	-1.11372	0.0988032		:	-1.11562	0.0392942	down	:			:	unknown	:
Ps_139724	0.0522355	0.998825		:	-1.11174	0.0145524	down	:			:	unknown	:
Ps_157829	-1.73039	0.14039		:	-1.11112	7.99939e-14	down	:	Galactokinase	GO:0046835_carbohydrate phosphorylation;GO:0006012_galactose metabolism;GO:0005524_ATP binding;GO:0004335_galactokinase activity;GO:0016310_phosphorylation;GO:0016301_kinase activity;GO:0016773_phosphotransferase activity, alcohol group as acceptor;GO:0008152_metabolism;GO:0005737_cytoplasm;	:	metabolism	:
Ps_133772	-0.57866	0.0344443		:	-1.1023	2.46657e-10	down	:	transporter activity	GO:0016020_membrane;GO:0006810_transport;GO:0005215_transporter activity;	:	transporter	:
Ps_128703	-0.688005	0.527134		:	-1.09471	0.0248189	down	:	putative glyoxylate reductase protein	GO:0006355_regulation of transcription, DNA-dependent;GO:0005622_intracellular;GO:0003700_transcription factor activity;GO:0016616_oxidoreductase activity, acting on the CH-OH group of donors, NAD or NADP as acceptor;GO:0006564_L-serine biosynthesis;GO:0004617_phosphoglycerate dehydrogenase activity;	:	oxidoreductase	:
Ps_134692	0.304191	0.870687		:	-1.09104	0.000790551	down	:			:	unknown	:
Ps_131272	-0.413903	0.880003		:	-1.09067	0.0328042	down	:	Heat shock transcription factor	GO:0006355_regulation of transcription, DNA-dependent;GO:0005634_nucleus;GO:0003700_transcription factor activity;GO:0003677_DNA binding;	:	TF	:
Ps_132648	1.0074	0.352893		:	-1.08964	1.45382e-09	down	:	glucan 1,4-alpha-glucosidase activity	GO:0004339_glucan 1,4-alpha-glucosidase activity;	:	metabolism	:
Ps_128699	-0.407401	0.881795		:	-1.08491	0.0197468	down	:	protein ubiquitination	GO:0016567_protein ubiquitination;GO:0008270_zinc ion binding;GO:0004842_ubiquitin-protein ligase activity;GO:0000151_ubiquitin ligase complex;	:	ubiquitin	:
Ps_141777	-0.455592	0.69676		:	-1.08447	0.00533032	down	:	rve-domain-containing protein, partial	GO:0006310_DNA recombination;GO:0003677_DNA binding;	:	others	:
Ps_129110	-1.03138	0.0759558		:	-1.07628	0.0145254	down	:			:	unknown	:
Ps_133512	-0.731149	0.230902		:	-1.07216	0.0038403	down	:		GO:0005515_protein binding;	:	others	:
Ps_139108	-2.56936	0.443252		:	-1.07022	1.16415e-05	down	:	putative antibiotic biosynthesis monooxygenase protein		:	others	:
Ps_109069	-0.953161	0.000769114		:	-1.06997	6.10193e-07	down	:	3-isopropylmalate dehydrogenase	GO:0016491_oxidoreductase activity;GO:0008152_metabolism;GO:0009098_leucine biosynthesis;GO:0005737_cytoplasm;GO:0003862_3-isopropylmalate dehydrogenase activity;	:	oxidoreductase	:
Ps_136676	-0.903755	0.000671925		:	-1.06877	3.25566e-08	down	:	TKL/LISK/LISK-DD1 protein kinase	GO:0006468_protein amino acid phosphorylation;GO:0005524_ATP binding;GO:0004672_protein kinase activity;GO:0004713_protein-tyrosine kinase activity;GO:0004674_protein serine/threonine kinase activity;	:	kinase	:
Ps_136480	-0.98285	0.0106696		:	-1.06621	0.000255738	down	:		GO:0016020_membrane;GO:0006810_transport;GO:0005488_binding;	:	transporter	:
Ps_134701	-0.506613	0.778137		:	-1.06343	0.0471282	down	:		GO:0016020_membrane;GO:0006813_potassium ion transport;GO:0005242_inward rectifier potassium channel activity;	:	transporter	:
Ps_131262	-0.429372	0.634781		:	-1.06105	0.000915995	down	:		GO:0005524_ATP binding;	:	others	:
Ps_140418	-0.505554	0.489474		:	-1.0538	0.00160492	down	:		GO:0005509_calcium ion binding;	:	others	:
Ps_108555	-0.0557682	0.998825		:	-1.04301	1.57327e-06	down	:		GO:0006457_protein folding;GO:0042027_cyclophilin-type peptidyl-prolyl cis-trans isomerase activity;GO:0030051_FK506-sensitive peptidyl-prolyl cis-trans isomerase;GO:0004600_cyclophilin;GO:0003755_peptidyl-prolyl cis-trans isomerase activity;	:	others	:
Ps_142348	-0.828647	0.00901755		:	-1.0403	4.87814e-06	down	:		GO:0004305_ethanolamine kinase activity;	:	others	:
Ps_140753	-0.6048	0.57589		:	-1.03295	0.0294838	down	:	transport		:	transporter	:
Ps_143579	-0.293886	0.716961		:	-1.02914	4.42698e-07	down	:	Rlm1p	GO:0006355_regulation of transcription, DNA-dependent;GO:0005634_nucleus;GO:0003700_transcription factor activity;	:	TF	:
Ps_143048	-0.895427	0.0156034		:	-1.02833	0.000181337	down	:			:	unknown	:
Ps_143123	-0.895427	0.0156034		:	-1.02833	0.000181337	down	:			:	unknown	:
Ps_157939	-0.45233	0.516832		:	-1.02709	0.000329867	down	:	Putative Mitochondrial ABC transporter ATM	GO:0003676_nucleic acid binding;GO:0042626_ATPase activity, coupled to transmembrane movement of substances;GO:0016021_integral to membrane;GO:0006810_transport;GO:0005524_ATP binding;GO:0008170_N-methyltransferase activity;GO:0006306_DNA methylation;GO:0003677_DNA binding;GO:0016887_ATPase activity;GO:0017111_nucleoside-triphosphatase activity;GO:0000166_nucleotide binding;	:	transporter	:
Ps_130533	-0.689325	0.0157382		:	-1.02705	6.85604e-07	down	:			:	unknown	:
Ps_138980	-0.616508	0.272486		:	-1.02434	0.00305964	down	:	DNA binding	GO:0007001_chromosome organization and biogenesis (sensu Eukaryota);GO:0006334_nucleosome assembly;GO:0005634_nucleus;GO:0003677_DNA binding;GO:0000786_nucleosome;	:	TF	:
Ps_142141	0.158837	0.998825		:	-1.02343	0.028479	down	:	Kel2p		:	others	:
Ps_144310	-0.450446	0.334709		:	-1.01945	6.26958e-06	down	:			:	unknown	:
Ps_142592	-0.550139	0.0866946		:	-1.00691	2.73449e-07	down	:		GO:0004364_glutathione transferase activity;	:	others	:
Ps_128209	-0.991571	0.0114477		:	-1.00654	0.00079176	down	:			:	unknown	:
Ps_139803	-0.463051	0.61487		:	-1.00215	0.00327956	down	:	response to oxidative stress	GO:0008270_zinc ion binding;GO:0006979_response to oxidative stress;GO:0004601_peroxidase activity;	:	oxidoreductase	:
Ps_108519	0.141818	0.998825		:	1.0037	9.31871e-05	up	:			:	unknown	:
Ps_140593	0.37861	0.956309		:	1.00429	0.0226875	up	:			:	unknown	:
Ps_109429	-0.357273	0.350647		:	1.02163	3.28475e-12	up	:	hypothetical protein	GO:0016491_oxidoreductase activity;GO:0006118_electron transport;GO:0051341_regulation of oxidoreductase activity;	:	oxidoreductase	:
Ps_132460	-0.121976	0.998825		:	1.027	4.77614e-07	up	:	ABC transporter	GO:0006418_tRNA aminoacylation for protein translation;GO:0005524_ATP binding;GO:0004812_tRNA ligase activity;GO:0016887_ATPase activity;GO:0017111_nucleoside-triphosphatase activity;GO:0000166_nucleotide binding;	:	transporter	:
Ps_109193	-0.425802	0.153233		:	1.03539	4.65219e-15	up	:		GO:0016021_integral to membrane;GO:0005554_molecular function unknown;	:	others	:
Ps_134877	0.274116	0.880077		:	1.04242	1.38207e-06	up	:			:	unknown	:
Ps_127442	0.832018	0.264104		:	1.0436	0.0138009	up	:			:	unknown	:
Ps_156364	0.708463	0.0753279		:	1.04502	3.34476e-05	up	:			:	unknown	:
Ps_134031	0.013792	0.998825		:	1.05031	1.69488e-05	up	:			:	unknown	:
Ps_145035	0.224988	0.998825		:	1.05862	0.00108431	up	:		GO:0045454_cell redox homeostasis;GO:0006118_electron transport;GO:0005489_electron transporter activity;	:	transporter	:
Ps_145418	-0.102694	0.998825		:	1.05891	5.43191e-05	up	:	ABC transporter-like protein	GO:0016020_membrane;GO:0006810_transport;GO:0005215_transporter activity;GO:0004872_receptor activity;GO:0005524_ATP binding;GO:0016887_ATPase activity;GO:0017111_nucleoside-triphosphatase activity;GO:0000166_nucleotide binding;	:	transporter	:
Ps_136805	0.470632	0.708373		:	1.06049	0.000966532	up	:			:	unknown	:
Ps_142942	0.690188	0.064362		:	1.06891	1.3767e-05	up	:	transport	GO:0016021_integral to membrane;GO:0006810_transport;GO:0005215_transporter activity;	:	transporter	:
Ps_132233	-0.557598	0.0563269		:	1.07311	1.65119e-14	up	:			:	unknown	:
Ps_139122	0.179023	0.998825		:	1.07576	0.0354437	up	:	putative antibiotic biosynthesis monooxygenase protein		:	others	:
Ps_139127	0.179023	0.998825		:	1.07576	0.0354437	up	:	putative antibiotic biosynthesis monooxygenase protein		:	others	:
Ps_109110	0.667886	0.692914		:	1.08306	0.0384736	up	:		GO:0009231_riboflavin biosynthesis;GO:0008686_3,4-dihydroxy-2-butanone-4-phosphate synthase activity;GO:0003935_GTP cyclohydrolase II activity;	:	others	:
Ps_143446	0.276089	0.948894		:	1.09063	3.3382e-05	up	:	ABC transporter	GO:0005524_ATP binding;GO:0016887_ATPase activity;GO:0017111_nucleoside-triphosphatase activity;GO:0000166_nucleotide binding;	:	transporter	:
Ps_139893	0.254545	0.943914		:	1.09194	7.96231e-06	up	:			:	unknown	:
Ps_140206	-0.106697	0.998825		:	1.09356	2.40736e-12	up	:		GO:0016020_membrane;GO:0006810_transport;GO:0005215_transporter activity;GO:0004872_receptor activity;	:	transporter	:
Ps_111756	0.895596	0.00553561		:	1.09707	9.13752e-07	up	:		GO:0005524_ATP binding;GO:0030286_dynein complex;GO:0007018_microtubule-based movement;GO:0003777_microtubule motor activity;	:	others	:
Ps_109474	0.840544	0.000114783		:	1.09724	3.36721e-11	up	:		GO:0016020_membrane;GO:0007155_cell adhesion;	:	others	:
Ps_156923	0.989552	0.00456858		:	1.0989	2.4112e-05	up	:	nucleic acid binding	GO:0003677_DNA binding;	:	TF	:
Ps_128064	-0.828469	0.0103244		:	1.09942	6.6483e-13	up	:		GO:0050826_response to freezing;GO:0050825_ice binding;GO:0042309_homoiothermy;GO:0009405_pathogenesis;GO:0006952_defense response;GO:0005576_extracellular region;GO:0004339_glucan 1,4-alpha-glucosidase activity;	:	others	:
Ps_145567	0.42516	0.274003		:	1.10385	4.24354e-12	up	:		GO:0005544_calcium-dependent phospholipid binding;GO:0005509_calcium ion binding;GO:0004859_phospholipase inhibitor activity;	:	others	:
Ps_134234	0.399997	0.511896		:	1.10436	2.13819e-08	up	:	glycoside hydrolase family 16 protein	GO:0003843_1,3-beta-glucan synthase activity;GO:0000148_1,3-beta-glucan synthase complex;	:	metabolism	:
Ps_132532	-0.0273802	0.998825		:	1.10503	0.0384736	up	:			:	unknown	:
Ps_109755	0.968438	0.000267445		:	1.11037	1.58953e-12	up	:	Cysteine synthase A	GO:0006535_cysteine biosynthesis from serine;GO:0008152_metabolism;GO:0003824_catalytic activity;GO:0004124_cysteine synthase activity;GO:0009333_cysteine synthase complex;	:	metabolism	:
Ps_132239	-1.06387	0.104424		:	1.12088	5.71172e-05	up	:	regulation of transcription	GO:0006355_regulation of transcription, DNA-dependent;GO:0005634_nucleus;GO:0003700_transcription factor activity;GO:0003677_DNA binding;	:	TF	:
Ps_119674	0.82333	0.355798		:	1.1267	0.0113297	up	:	Myosin-2	GO:0016459_myosin;GO:0005524_ATP binding;GO:0003774_motor activity;	:	others	:
Ps_137333	-0.12173	0.998825		:	1.13158	0.000569077	up	:			:	unknown	:
Ps_157489	0.428501	0.789968		:	1.1365	0.000160027	up	:	hypothetical protein O988_09311	GO:0016491_oxidoreductase activity;GO:0008270_zinc ion binding;	:	oxidoreductase	:
Ps_145540	-0.00752605	0.999121		:	1.13713	0.0110437	up	:	transport Amino Acid-Polyamine-Organocation		:	transporter	:
Ps_145558	0.639462	0.0220481		:	1.14132	3.01231e-12	up	:	Cysteine synthase A	GO:0006535_cysteine biosynthesis from serine;GO:0008152_metabolism;GO:0003824_catalytic activity;GO:0009333_cysteine synthase complex;GO:0004124_cysteine synthase activity;	:	metabolism	:
Ps_133007	0.580776	0.152705		:	1.14392	7.47975e-07	up	:			:	unknown	:
Ps_144696	0.501669	0.705007		:	1.1454	0.000613444	up	:			:	unknown	:
Ps_140057	0.482991	0.107197		:	1.14741	1.07822e-14	up	:	fatty acid synthase beta subunit dehydratase	GO:0006508_proteolysis and peptidolysis;GO:0004182_carboxypeptidase A activity;GO:0016740_transferase activity;GO:0008152_metabolism;GO:0016491_oxidoreductase activity;GO:0006633_fatty acid biosynthesis;GO:0005835_fatty acid synthase complex;GO:0004312_fatty-acid synthase activity;GO:0016020_membrane;GO:0006810_transport;GO:0005215_transporter activity;	:	oxidoreductase	:
Ps_142441	0.687791	0.000737195		:	1.14964	1.13773e-18	up	:	gag-pol fusion protein	GO:0006278_RNA-dependent DNA replication;GO:0003964_RNA-directed DNA polymerase activity;GO:0003723_RNA binding;GO:0006310_DNA recombination;GO:0003677_DNA binding;GO:0003676_nucleic acid binding;	:	TF	:
Ps_131205	-0.129163	0.998825		:	1.1533	0.000972138	up	:		GO:0008270_zinc ion binding;GO:0006118_electron transport;GO:0005489_electron transporter activity;	:	others	:
Ps_156539	0.949901	0.138713		:	1.15355	0.00167511	up	:			:	unknown	:
Ps_131979	1.12254	0.166374		:	1.1575	0.0438178	up	:			:	unknown	:
Ps_156600	1.03837	0.230902		:	1.15837	0.0358779	up	:	calmodulin	GO:0005509_calcium ion binding;	:	others	:
Ps_130493	-0.241487	0.948231		:	1.15988	7.0163e-09	up	:	beta-1,6-glucanase	GO:0007040_lysosome organization and biogenesis;GO:0006665_sphingolipid metabolism;GO:0005764_lysosome;GO:0004348_glucosylceramidase activity;	:	metabolism	:
Ps_145586	-1.05018	0.410559		:	1.16788	0.00346377	up	:	regulation of transcription	GO:0006355_regulation of transcription, DNA-dependent;GO:0005634_nucleus;GO:0003700_transcription factor activity;GO:0003677_DNA binding;	:	TF	:
Ps_145381	1.05933	0.260725		:	1.1698	0.0445593	up	:	probable YCF1-Vacuolar ABC transporter responsible for vacuolar sequestration of glutathione-S-conjugates	GO:0042626_ATPase activity, coupled to transmembrane movement of substances;GO:0016021_integral to membrane;GO:0006810_transport;GO:0005524_ATP binding;	:	transporter	:
Ps_143635	0.348266	0.44208		:	1.17312	3.7509e-14	up	:			:	unknown	:
Ps_143098	0.0266194	0.998825		:	1.17539	3.92783e-10	up	:	DNA binding	GO:0005634_nucleus;GO:0003677_DNA binding;	:	TF	:
Ps_141850	0.666413	0.738271		:	1.17629	0.0253736	up	:	CSN-associated deubiquitinating enzyme Ubp12	GO:0005509_calcium ion binding;GO:0006512_ubiquitin cycle;GO:0004221_ubiquitin thiolesterase activity;	:	ubiquitin	:
Ps_157837	0.308644	0.990555		:	1.18045	0.00133103	up	:			:	unknown	:
Ps_139978	0.0478742	0.998825		:	1.18577	8.43125e-15	up	:			:	unknown	:
Ps_155951	-0.0180267	0.999121		:	1.18852	0.0211776	up	:	Histone H3.3	GO:0007001_chromosome organization and biogenesis (sensu Eukaryota);GO:0006334_nucleosome assembly;GO:0005634_nucleus;GO:0003677_DNA binding;GO:0000786_nucleosome;	:	others	:
Ps_134623	0.759071	0.663869		:	1.19087	0.0395639	up	:		GO:0005524_ATP binding;GO:0007018_microtubule-based movement;GO:0005875_microtubule associated complex;GO:0003777_microtubule motor activity;	:	others	:
Ps_132310	-0.813153	0.0536916		:	1.19298	0.00755939	up	:	hypothetical protein BATDEDRAFT_20394	GO:0016491_oxidoreductase activity;GO:0016020_membrane;GO:0006118_electron transport;GO:0000293_ferric-chelate reductase activity;	:	oxidoreductase	:
Ps_108235	-0.225761	0.927082		:	1.19309	6.08963e-16	up	:		GO:0050826_response to freezing;GO:0050825_ice binding;GO:0042309_homoiothermy;GO:0009405_pathogenesis;GO:0006952_defense response;GO:0005576_extracellular region;	:	others	:
Ps_108978	-0.163381	0.998825		:	1.19328	0.0004274	up	:		GO:0009225_nucleotide-sugar metabolism;GO:0003824_catalytic activity;GO:0008460_dTDP-glucose 4,6-dehydratase activity;	:	metabolism	:
Ps_109722	-0.226886	0.927967		:	1.19371	6.20382e-16	up	:		GO:0050826_response to freezing;GO:0050825_ice binding;GO:0042309_homoiothermy;GO:0009405_pathogenesis;GO:0006952_defense response;GO:0005576_extracellular region;	:	others	:
Ps_140360	0.320498	0.770739		:	1.19667	8.63846e-10	up	:	glycoside hydrolase family 81 protein	GO:0016042_lipid catabolism;GO:0005509_calcium ion binding;GO:0004623_phospholipase A2 activity;	:	metabolism	:
Ps_136473	0.950717	0.430887		:	1.20016	0.0454589	up	:			:	unknown	:
Ps_139801	0.917008	0.357207		:	1.20377	0.0143937	up	:			:	unknown	:
Ps_132965	0.357935	0.463655		:	1.20461	2.26866e-14	up	:	DNA binding	GO:0005634_nucleus;GO:0003677_DNA binding;	:	TF	:
Ps_157817	0.993234	0.290804		:	1.2069	0.0234052	up	:			:	unknown	:
Ps_139136	0.291147	0.972227		:	1.20989	5.06661e-05	up	:	putative trypsin-like protease	GO:0006508_proteolysis and peptidolysis;GO:0004295_trypsin activity;GO:0004263_chymotrypsin activity;	:	others	:
Ps_127103	-1.32693	0.333735		:	1.21573	0.0086483	up	:	amino acid transport	GO:0005524_ATP binding;GO:0016020_membrane;GO:0006865_amino acid transport;GO:0005279_amino acid-polyamine transporter activity;	:	transporter	:
Ps_140790	-0.452481	0.325108		:	1.21987	6.74262e-14	up	:	metabolism	GO:0008484_sulfuric ester hydrolase activity;GO:0008152_metabolism;	:	metabolism	:
Ps_127354	-0.036705	0.998825		:	1.22114	1.70796e-20	up	:	plasma membrane h(+)-atpase 1	GO:0016020_membrane;GO:0015992_proton transport;GO:0015662_ATPase activity, coupled to transmembrane movement of ions, phosphorylative mechanism;GO:0005524_ATP binding;GO:0006812_cation transport;GO:0006810_transport;GO:0005488_binding;GO:0008152_metabolism;GO:0003824_catalytic activity;GO:0016887_ATPase activity;GO:0016021_integral to membrane;GO:0016820_hydrolase activity, acting on acid anhydr…	:	metabolism	:
Ps_136481	0.2042	0.998825		:	1.22615	0.00425854	up	:			:	unknown	:
Ps_158388	-0.443147	0.143049		:	1.2289	9.00338e-19	up	:	potassium ion transport	GO:0016020_membrane;GO:0006813_potassium ion transport;GO:0005267_potassium channel activity;GO:0006865_amino acid transport;GO:0005279_amino acid-polyamine transporter activity;	:	transporter	:
Ps_157665	0.91038	0.140366		:	1.23018	0.000534502	up	:	proteasome-associated protein ecm29 homolog		:	others	:
Ps_135784	0.470111	0.867092		:	1.23086	0.00244987	up	:			:	unknown	:
Ps_144838	0.793761	0.246535		:	1.23155	0.000244343	up	:			:	unknown	:
Ps_138634	0.404663	0.993883		:	1.23267	0.0211776	up	:		GO:0007242_intracellular signaling cascade;	:	others	:
Ps_138637	0.404663	0.993883		:	1.23267	0.0211776	up	:		GO:0007242_intracellular signaling cascade;	:	others	:
Ps_111043	1.00763	0.384304		:	1.23678	0.0364669	up	:	STE/STE20/YSK protein kinase		:	others	:
Ps_142782	0.553986	0.411844		:	1.23986	1.29917e-05	up	:		GO:0005576_extracellular region;GO:0005179_hormone activity;	:	others	:
Ps_136245	1.18296	0.248621		:	1.24831	0.0453083	up	:			:	unknown	:
Ps_140379	-0.241391	0.739218		:	1.2547	2.69096e-22	up	:	conserved hypothetical protein	GO:0006412_protein biosynthesis;GO:0005840_ribosome;GO:0005622_intracellular;GO:0003735_structural constituent of ribosome;GO:0016020_membrane;GO:0008158_hedgehog receptor activity;	:	others	:
Ps_133164	0.894013	0.412663		:	1.25879	0.0226656	up	:			:	unknown	:
Ps_145165	-0.36166	0.692017		:	1.2619	2.40736e-12	up	:		GO:0009405_pathogenesis;GO:0006952_defense response;GO:0005576_extracellular region;	:	others	:
Ps_131403	1.10509	0.194189		:	1.26239	0.0186435	up	:			:	unknown	:
Ps_137539	0.451228	0.716961		:	1.26281	2.47942e-06	up	:			:	unknown	:
Ps_145239	0.538144	0.752097		:	1.26779	0.000758043	up	:	fatty acid synthase isoform 2	GO:0016491_oxidoreductase activity;GO:0008152_metabolism;GO:0006633_fatty acid biosynthesis;GO:0005835_fatty acid synthase complex;GO:0004312_fatty-acid synthase activity;	:	oxidoreductase	:
Ps_138558	0.23782	0.998825		:	1.2748	0.0322139	up	:			:	unknown	:
Ps_137084	0.549999	0.886051		:	1.27815	0.0145621	up	:			:	unknown	:
Ps_132237	0.353275	0.99453		:	1.28093	0.00470836	up	:	metabolism	GO:0016740_transferase activity;GO:0008152_metabolism;	:	metabolism	:
Ps_145587	-1.0468	0.428209		:	1.28147	0.000896821	up	:			:	unknown	:
Ps_144420	-0.847958	0.00115094		:	1.29555	1.12555e-17	up	:		GO:0019028_viral capsid;	:	others	:
Ps_144729	0.887525	0.504976		:	1.30543	0.0182023	up	:	cAMP-dependent protein kinase regulatory subunit	GO:0008603_cAMP-dependent protein kinase regulator activity;GO:0006468_protein amino acid phosphorylation;GO:0005952_cAMP-dependent protein kinase complex;GO:0008605_protein kinase CK2 regulator activity;GO:0005956_protein kinase CK2 complex;GO:0004691_cAMP-dependent protein kinase activity;GO:0004682_protein kinase CK2 activity;GO:0004672_protein kinase activity;	:	kinase	:
Ps_109710	-0.233739	0.864058		:	1.30937	1.10366e-22	up	:		GO:0050826_response to freezing;GO:0050825_ice binding;GO:0042309_homoiothermy;GO:0009405_pathogenesis;GO:0006952_defense response;GO:0005576_extracellular region;	:	others	:
Ps_142432	0.463597	0.991021		:	1.31389	0.0283055	up	:			:	unknown	:
Ps_134722	-0.396105	0.997004		:	1.31812	0.000612479	up	:			:	unknown	:
Ps_142066	-0.650239	0.739218		:	1.31876	0.000146538	up	:			:	unknown	:
Ps_128736	0.749599	0.0198123		:	1.31947	4.20448e-13	up	:		GO:0007018_microtubule-based movement;GO:0005874_microtubule;GO:0005198_structural molecule activity;	:	others	:
Ps_140602	0.252717	0.861888		:	1.32222	1.01753e-14	up	:	fucosyltransferase activity	GO:0046921_alpha(1,6)-fucosyltransferase activity;GO:0046920_alpha(1,3)-fucosyltransferase activity;GO:0046527_glucosyltransferase activity;GO:0042283_dolichyl pyrophosphate Glc1Man9GlcNAc2 alpha-1,3-glucosyltransferase activity;GO:0042281_dolichyl pyrophosphate Man9GlcNAc2 alpha-1,3-glucosyltransferase activity;GO:0019187_beta-1,4-mannosyltransferase activity;GO:0019112_phenanthrol glycosyltrans…	:	metabolism	:
Ps_137486	1.03309	0.080399		:	1.32465	0.000329867	up	:		GO:0006355_regulation of transcription, DNA-dependent;GO:0003677_DNA binding;	:	TF	:
Ps_138124	0.682963	0.0093786		:	1.32641	1.55542e-17	up	:			:	unknown	:
Ps_144332	-0.355607	0.896029		:	1.3278	4.88655e-07	up	:		GO:0006508_proteolysis and peptidolysis;GO:0004194_pepsin A activity;	:	others	:
Ps_132225	0.354549	0.897507		:	1.33173	2.53888e-06	up	:	RecName: Full=Probable pectin lyase F-2; Short=PLF-2; Flags: Precursor		:	metabolism	:
Ps_145325	0.514162	0.945147		:	1.33489	0.0175778	up	:	transport Amino Acid-Polyamine-Organocation		:	transporter	:
Ps_139802	0.698501	0.141273		:	1.34287	1.50744e-07	up	:			:	unknown	:
Ps_141960	0.757103	0.0830923		:	1.34562	1.12712e-07	up	:			:	unknown	:
Ps_140600	0.660481	0.888608		:	1.36508	0.0438187	up	:			:	unknown	:
Ps_130173	-0.782483	0.836332		:	1.37344	0.00195998	up	:	sugar transporter	GO:0016021_integral to membrane;GO:0006810_transport;GO:0005215_transporter activity;	:	transporter	:
Ps_127358	0.00802508	0.998825		:	1.37454	8.70592e-23	up	:	plasma membrane h(+)-atpase 1	GO:0016020_membrane;GO:0015992_proton transport;GO:0015662_ATPase activity, coupled to transmembrane movement of ions, phosphorylative mechanism;GO:0005524_ATP binding;GO:0006812_cation transport;GO:0006810_transport;GO:0005488_binding;GO:0008152_metabolism;GO:0003824_catalytic activity;GO:0016887_ATPase activity;GO:0016021_integral to membrane;GO:0016820_hydrolase activity, acting on acid anhydr…	:	metabolism	:
Ps_127388	1.26055	0.155872		:	1.37515	0.02017	up	:			:	unknown	:
Ps_136526	0.842709	0.182402		:	1.37694	1.6272e-05	up	:			:	unknown	:
Ps_145601	1.20984	0.272361		:	1.37773	0.0323396	up	:		GO:0007242_intracellular signaling cascade;	:	others	:
Ps_140272	0.367044	0.880003		:	1.37997	8.31225e-07	up	:	RecName: Full=Probable pectin lyase F-2; Short=PLF-2; Flags: Precursor		:	metabolism	:
Ps_134874	-0.402335	0.96364		:	1.38957	1.81522e-05	up	:		GO:0007596_blood coagulation;GO:0006508_proteolysis and peptidolysis;GO:0005576_extracellular region;GO:0004252_serine-type endopeptidase activity;	:	others	:
Ps_157274	1.33975	0.150041		:	1.39798	0.0296837	up	:			:	unknown	:
Ps_122202	0.675813	0.692914		:	1.42129	0.000607807	up	:	amino acid transport	GO:0016020_membrane;GO:0006865_amino acid transport;GO:0005279_amino acid-polyamine transporter activity;	:	transporter	:
Ps_139262	-0.628066	0.0730707		:	1.42827	4.09626e-27	up	:			:	unknown	:
Ps_141887	-0.121743	0.998825		:	1.43324	3.22469e-18	up	:	class v myosin	GO:0008270_zinc ion binding;GO:0016459_myosin;GO:0005524_ATP binding;GO:0003774_motor activity;	:	others	:
Ps_141974	0.165959	0.997449		:	1.43507	7.8677e-19	up	:			:	unknown	:
Ps_138545	0.483153	0.998825		:	1.44709	0.0457602	up	:	Similar to Phospholipase D1; acc. no. P36126	GO:0008152_metabolism;GO:0003824_catalytic activity;GO:0004630_phospholipase D activity;	:	metabolism	:
Ps_130857	0.421153	0.998825		:	1.45508	0.0294838	up	:		GO:0009405_pathogenesis;GO:0006952_defense response;GO:0005576_extracellular region;	:	others	:
Ps_130888	0.95989	0.0302887		:	1.46299	4.12638e-08	up	:			:	unknown	:
Ps_109593	1.1249	0.228534		:	1.46299	0.00446327	up	:			:	unknown	:
Ps_135399	-0.218171	0.998825		:	1.48824	0.000544146	up	:		GO:0006508_proteolysis and peptidolysis;GO:0004194_pepsin A activity;GO:0004190_aspartic-type endopeptidase activity;GO:0042500_aspartic endopeptidase activity, intramembrane cleaving;GO:0042499_signal peptide peptidase activity;GO:0009049_aspartic-type signal peptidase activity;	:	others	:
Ps_130229	-0.0694966	0.998825		:	1.49748	9.48385e-05	up	:			:	unknown	:
Ps_127378	0.147265	0.998825		:	1.50437	0.020836	up	:			:	unknown	:
Ps_133127	0.43498	0.78447		:	1.52041	7.77158e-08	up	:	dual specificity protein kinase pom1	GO:0006468_protein amino acid phosphorylation;GO:0005524_ATP binding;GO:0004672_protein kinase activity;GO:0004713_protein-tyrosine kinase activity;GO:0016491_oxidoreductase activity;GO:0004674_protein serine/threonine kinase activity;GO:0042557_eukaryotic elongation factor-2 kinase activator activity;GO:0042556_eukaryotic elongation factor-2 kinase regulator activity;GO:0035004_phosphoinositide …	:	kinase	:
Ps_131560	0.759261	0.305179		:	1.53671	1.34406e-07	up	:	metabolism		:	metabolism	:
Ps_132763	-0.286153	0.976413		:	1.53795	3.09574e-08	up	:			:	unknown	:
Ps_141908	0.969708	0.0527789		:	1.5487	1.92438e-07	up	:	GH family 17 beta-1,3-glucanosyltransferase, partial	GO:0005975_carbohydrate metabolism;GO:0004553_hydrolase activity, hydrolyzing O-glycosyl compounds;GO:0004338_glucan 1,3-beta-glucosidase activity;	:	metabolism	:
Ps_142666	0.930324	0.533361		:	1.56743	0.00167328	up	:			:	unknown	:
Ps_131804	0.635599	0.929775		:	1.56828	0.00953984	up	:			:	unknown	:
Ps_130791	-0.18456	0.998825		:	1.58396	7.03814e-07	up	:	metabolism		:	metabolism	:
Ps_130800	0.934281	0.564672		:	1.58602	0.00583119	up	:	metabolism		:	metabolism	:
Ps_130787	-0.52822	0.998825		:	1.58731	0.0149956	up	:	Laccase		:	metabolism	:
Ps_142119	-0.0842972	0.998825		:	1.5896	0.0261661	up	:			:	unknown	:
Ps_143334	-0.138743	0.977428		:	1.59752	8.24077e-35	up	:	plasma membrane h(+)-atpase 1	GO:0016020_membrane;GO:0015992_proton transport;GO:0015662_ATPase activity, coupled to transmembrane movement of ions, phosphorylative mechanism;GO:0005524_ATP binding;GO:0006812_cation transport;GO:0006810_transport;GO:0005488_binding;GO:0008152_metabolism;GO:0003824_catalytic activity;GO:0016887_ATPase activity;GO:0016021_integral to membrane;GO:0016820_hydrolase activity, acting on acid anhydr…	:	metabolism	:
Ps_136758	0.957733	0.380789		:	1.59794	0.000114018	up	:			:	unknown	:
Ps_140131	-0.394024	0.304906		:	1.60071	8.47042e-05	up	:		GO:0050826_response to freezing;GO:0050825_ice binding;GO:0042309_homoiothermy;	:	others	:
Ps_128975	0.0612761	0.998825		:	1.60955	5.62094e-25	up	:			:	unknown	:
Ps_134726	-0.208017	0.945147		:	1.6149	0.00272674	up	:	KRE8	GO:0006310_DNA recombination;GO:0006281_DNA repair;GO:0006260_DNA replication;GO:0005524_ATP binding;GO:0003910_DNA ligase (ATP) activity;	:	metabolism	:
Ps_130862	0.326447	0.758026		:	1.61561	0.00283606	up	:	metabolism		:	metabolism	:
Ps_135214	0.393973	0.861606		:	1.61586	1.84509e-09	up	:			:	unknown	:
Ps_136101	-0.387765	0.756279		:	1.61766	0.015645	up	:			:	unknown	:
Ps_140078	0.389037	0.997004		:	1.62056	0.000555331	up	:	Het-eN	GO:0016567_protein ubiquitination;GO:0008270_zinc ion binding;GO:0004842_ubiquitin-protein ligase activity;GO:0000151_ubiquitin ligase complex;GO:0018169_ribosomal S6-glutamic acid ligase activity;GO:0016881_acid-amino acid ligase activity;GO:0008766_UDP-N-acetylmuramoylalanyl-D-glutamyl-2,6-diaminopimelate-D-alanyl-D-alanine ligase activity;	:	ubiquitin	:
Ps_139502	1.32469	0.340363		:	1.64709	0.0242337	up	:			:	unknown	:
Ps_132562	-0.0385302	0.998825		:	1.65191	1.74254e-28	up	:			:	unknown	:
Ps_135216	-0.0126651	0.999121		:	1.65598	1.12437e-05	up	:			:	unknown	:
Ps_108977	0.432239	0.994149		:	1.65845	0.000501323	up	:	nucleotide-sugar metabolism	GO:0009225_nucleotide-sugar metabolism;GO:0003824_catalytic activity;GO:0008460_dTDP-glucose 4,6-dehydratase activity;	:	metabolism	:
Ps_142419	0.0978174	0.998825		:	1.65944	4.62486e-11	up	:	Pns1p	GO:0003824_catalytic activity;	:	transporter	:
Ps_108714	-0.0640015	0.998825		:	1.66812	0.000644743	up	:	monosaccharide transporter	GO:0016020_membrane;GO:0008643_carbohydrate transport;GO:0005351_sugar porter activity;GO:0016021_integral to membrane;GO:0006810_transport;GO:0005215_transporter activity;	:	transporter	:
Ps_138161	0.609228	0.877623		:	1.66881	0.000896367	up	:			:	unknown	:
Ps_142512	0.511254	0.929289		:	1.68546	2.60229e-05	up	:		GO:0046873_metal ion transporter activity;GO:0030001_metal ion transport;GO:0016020_membrane;	:	transporter	:
Ps_158341	0.619608	0.927967		:	1.68591	0.00171144	up	:			:	unknown	:
Ps_135619	0.388869	0.996425		:	1.69286	4.65884e-05	up	:			:	unknown	:
Ps_129609	-0.997656	0.896661		:	1.69744	0.0049404	up	:		GO:0016021_integral to membrane;	:	others	:
Ps_130996	-0.913537	0.0860211		:	1.74797	1.69602e-18	up	:	glycoside hydrolase family 5 protein	GO:0005975_carbohydrate metabolism;GO:0004553_hydrolase activity, hydrolyzing O-glycosyl compounds;	:	metabolism	:
Ps_132092	-0.129442	0.998825		:	1.75869	2.83073e-06	up	:		GO:0008533_astacin activity;GO:0006508_proteolysis and peptidolysis;GO:0008270_zinc ion binding;GO:0008237_metallopeptidase activity;	:	others	:
Ps_137407	-0.969983	0.907995		:	1.77337	0.00172868	up	:	hypothetical protein W97_08296	GO:0006633_fatty acid biosynthesis;GO:0003824_catalytic activity;	:	metabolism	:
Ps_138085	0.681546	0.321265		:	1.77833	1.04747e-10	up	:	AGC/AKT protein kinase	GO:0006468_protein amino acid phosphorylation;GO:0005524_ATP binding;GO:0004672_protein kinase activity;GO:0004713_protein-tyrosine kinase activity;GO:0004674_protein serine/threonine kinase activity;GO:0008605_protein kinase CK2 regulator activity;GO:0008603_cAMP-dependent protein kinase regulator activity;GO:0005956_protein kinase CK2 complex;GO:0005952_cAMP-dependent protein kinase complex;GO:…	:	kinase	:
Ps_144427	-0.505591	0.887299		:	1.79414	4.02251e-10	up	:			:	unknown	:
Ps_144269	-0.34743	0.998825		:	1.79563	3.86605e-05	up	:	amino acid transport	GO:0016020_membrane;GO:0006865_amino acid transport;GO:0005279_amino acid-polyamine transporter activity;	:	transporter	:
Ps_157551	0.914993	0.349897		:	1.81466	6.47545e-07	up	:			:	unknown	:
Ps_138126	0.514239	0.949499		:	1.82385	2.50821e-05	up	:			:	unknown	:
Ps_127840	0.0193789	0.998825		:	1.84067	2.56573e-14	up	:			:	unknown	:
Ps_128978	0.152991	0.997004		:	1.85177	1.44449e-30	up	:			:	unknown	:
Ps_139261	0.535398	0.998825		:	1.91801	0.00605341	up	:			:	unknown	:
Ps_143034	1.71984	0.154005		:	1.9229	0.0122203	up	:	unknown		:	unknown	:
Ps_144196	-0.389026	0.998825		:	1.93423	0.0457602	up	:	Amball domain protein	GO:0030570_pectate lyase activity;	:	metabolism	:
Ps_129757	-0.238902	0.956648		:	1.93732	1.62264e-21	up	:		GO:0046873_metal ion transporter activity;GO:0030001_metal ion transport;GO:0016020_membrane;	:	transporter	:
Ps_138644	0.479549	0.908817		:	1.9635	8.12098e-09	up	:	ABC transporter like protein	GO:0005524_ATP binding;GO:0016887_ATPase activity;GO:0017111_nucleoside-triphosphatase activity;GO:0000166_nucleotide binding;	:	transporter	:
Ps_130803	-1.16155	0.977428		:	1.97041	0.0313127	up	:	metabolism		:	metabolism	:
Ps_126212	-0.574537	0.990555		:	1.97599	1.81723e-32	up	:		GO:0009405_pathogenesis;GO:0006952_defense response;GO:0005576_extracellular region;	:	others	:
Ps_144197	-0.0889616	0.998825		:	1.97828	0.0209585	up	:	Amball domain protein	GO:0030570_pectate lyase activity;	:	metabolism	:
Ps_128878	1.66851	0.238226		:	1.98957	0.0149308	up	:			:	unknown	:
Ps_144425	-0.646655	0.873395		:	2.00248	3.08862e-09	up	:			:	unknown	:
Ps_140936	1.60535	0.0759558		:	2.00423	0.000315634	up	:			:	unknown	:
Ps_134637	-1.25958	0.739218		:	2.00969	4.09479e-05	up	:	magnesium and cobalt transporter CorA	GO:0005509_calcium ion binding;GO:0046873_metal ion transporter activity;GO:0030001_metal ion transport;GO:0016020_membrane;	:	transporter	:
Ps_158035	1.19232	0.238226		:	2.03093	3.86107e-05	up	:			:	unknown	:
Ps_133822	-0.138441	0.998825		:	2.056	2.75487e-08	up	:			:	unknown	:
Ps_131526	0.420509	0.998825		:	2.05616	0.00735796	up	:			:	unknown	:
Ps_132480	0.978612	0.331893		:	2.06151	3.93608e-08	up	:	hypothetical protein MVEG_11514	GO:0016491_oxidoreductase activity;GO:0016020_membrane;GO:0006118_electron transport;	:	oxidoreductase	:
Ps_132345	0.965414	0.498731		:	2.0697	4.34174e-06	up	:			:	unknown	:
Ps_135600	0.468011	0.998825		:	2.07608	0.00989054	up	:	transport Folate-Biopterin Transporter (FBT) Family		:	transporter	:
Ps_144796	1.11751	0.658529		:	2.1707	0.000896821	up	:			:	unknown	:
Ps_129771	-0.870777	0.594169		:	2.18033	3.28475e-12	up	:	hydrolase activity	GO:0003824_catalytic activity;GO:0008474_palmitoyl-(protein) hydrolase activity;	:	metabolism	:
Ps_137145	1.47558	0.443419		:	2.1939	0.00394967	up	:			:	unknown	:
Ps_135664	-0.0793191	0.998825		:	2.2203	0.000734843	up	:		GO:0009435_NAD biosynthesis;GO:0008987_quinolinate synthetase A activity;	:	others	:
Ps_138881	0.50723	0.700047		:	2.22096	1.08857e-20	up	:	hypothetical protein DI09_199p10	GO:0016491_oxidoreductase activity;GO:0008152_metabolism;GO:0009239_enterobactin biosynthesis;GO:0008667_2,3-dihydro-2,3-dihydroxybenzoate dehydrogenase activity;	:	oxidoreductase	:
Ps_134664	-0.11973	0.998825		:	2.22925	2.28152e-05	up	:	Non-Catalytic module family EXPN protein	GO:0003902_DNA-directed RNA polymerase III activity;GO:0003901_DNA-directed RNA polymerase II activity;GO:0003900_DNA-directed RNA polymerase I activity;GO:0003899_DNA-directed RNA polymerase activity;	:	metabolism	:
Ps_144266	-1.02503	0.990555		:	2.25648	0.00274597	up	:	Avt1p	GO:0016491_oxidoreductase activity;GO:0008152_metabolism;GO:0016020_membrane;GO:0006865_amino acid transport;GO:0005279_amino acid-polyamine transporter activity;	:	oxidoreductase	:
Ps_155824	1.59158	0.609303		:	2.25912	0.0407674	up	:	density-regulated protein DRP1		:	others	:
Ps_138877	0.778552	0.630705		:	2.26904	4.79426e-10	up	:	hypothetical protein DI09_199p10	GO:0016491_oxidoreductase activity;GO:0008152_metabolism;GO:0009239_enterobactin biosynthesis;GO:0008667_2,3-dihydro-2,3-dihydroxybenzoate dehydrogenase activity;GO:0004316_3-oxoacyl-[acyl-carrier protein] reductase activity;	:	oxidoreductase	:
Ps_134495	-1.46229	0.778796		:	2.27893	2.29887e-05	up	:			:	unknown	:
Ps_157848	0.808902	0.996425		:	2.28133	0.0148985	up	:			:	unknown	:
Ps_129256	1.80185	0.0868068		:	2.30666	0.000323986	up	:		GO:0005509_calcium ion binding;GO:0005198_structural molecule activity;GO:0016021_integral to membrane;GO:0007154_cell communication;	:	transporter	:
Ps_125159	2.33572	0.12495		:	2.31157	0.0476501	up	:			:	unknown	:
Ps_135599	-0.572903	0.41311		:	2.31938	1.65192e-40	up	:	transport Folate-Biopterin Transporter (FBT) Family		:	transporter	:
Ps_128343	1.00413	0.958834		:	2.33218	0.0139312	up	:	amino acid transport	GO:0016020_membrane;GO:0006865_amino acid transport;GO:0005279_amino acid-polyamine transporter activity;	:	transporter	:
Ps_135292	-0.160148	0.998825		:	2.33548	1.38872e-17	up	:	Putative Phosphatidate cytidylyltransferase	GO:0016020_membrane;GO:0008654_phospholipid biosynthesis;GO:0004605_phosphatidate cytidylyltransferase activity;	:	others	:
Ps_128197	-0.150527	0.998825		:	2.33757	3.08775e-41	up	:			:	unknown	:
Ps_128199	-0.150537	0.998825		:	2.34463	6.17311e-42	up	:			:	unknown	:
Ps_131637	-0.617717	NA		:	2.3932	0.0204607	up	:		GO:0050826_response to freezing;GO:0050825_ice binding;GO:0042309_homoiothermy;	:	others	:
Ps_129304	0.542838	0.859525		:	2.39601	0.000360324	up	:			:	unknown	:
Ps_142307	1.7267	0.538998		:	2.41036	0.0283259	up	:			:	unknown	:
Ps_128296	0.552068	0.897425		:	2.49108	1.55639e-12	up	:		GO:0006508_proteolysis and peptidolysis;GO:0004197_cysteine-type endopeptidase activity;GO:0008234_cysteine-type peptidase activity;GO:0016946_cathepsin F activity;	:	others	:
Ps_128540	0.522506	0.998825		:	2.50505	0.0295297	up	:	nucleic acid binding	GO:0003676_nucleic acid binding;	:	TF	:
Ps_108626	0.208729	0.998825		:	2.5107	6.14115e-45	up	:	1,3-beta-glucosidase activity	GO:0005524_ATP binding;GO:0004338_glucan 1,3-beta-glucosidase activity;	:	metabolism	:
Ps_140537	-0.507148	0.919892		:	2.51729	2.08795e-21	up	:	MIP family channel protein	GO:0016020_membrane;GO:0006810_transport;GO:0005215_transporter activity;	:	transporter	:
Ps_135913	1.68529	0.676766		:	2.53474	0.0226609	up	:			:	unknown	:
Ps_158072	1.16052	0.35258		:	2.55379	3.9855e-09	up	:			:	unknown	:
Ps_135238	-0.0362925	0.998825		:	2.56317	0.000315634	up	:			:	unknown	:
Ps_141693	-0.123394	0.998825		:	2.5692	2.00032e-07	up	:			:	unknown	:
Ps_129772	-0.443732	0.331212		:	2.5746	2.56469e-06	up	:	catalytic activity	GO:0003824_catalytic activity;	:	metabolism	:
Ps_142634	-0.773271	0.41311		:	2.59399	5.19833e-50	up	:			:	unknown	:
Ps_135386	-0.502921	0.998825		:	2.59568	7.39171e-11	up	:			:	unknown	:
Ps_134764	-0.19387	0.998825		:	2.61008	0.000251538	up	:			:	unknown	:
Ps_131015	-1.16459	NA		:	2.72561	0.000223313	up	:	carbohydrate metabolism	GO:0005975_carbohydrate metabolism;GO:0004553_hydrolase activity, hydrolyzing O-glycosyl compounds;GO:0031176_endo-1,4-beta-xylanase activity;	:	metabolism	:
Ps_128950	-0.444324	0.942805		:	2.77665	8.00376e-07	up	:	hypothetical protein, variant		:	metabolism	:
Ps_158387	0.349553	0.958834		:	2.80958	3.09935e-32	up	:			:	unknown	:
Ps_132433	1.78566	0.757194		:	2.82116	0.0328042	up	:	cyclic nucleotide-gated channel 1, partial	GO:0016020_membrane;GO:0006813_potassium ion transport;GO:0005267_potassium channel activity;GO:0005249_voltage-gated potassium channel activity;GO:0006811_ion transport;GO:0005216_ion channel activity;	:	transporter	:
Ps_157619	1.54098	0.776051		:	2.86541	0.00612598	up	:	catalytic activity	GO:0003824_catalytic activity;GO:0042578_phosphoric ester hydrolase activity;GO:0016788_hydrolase activity, acting on ester bonds;GO:0004518_nuclease activity;	:	metabolism	:
Ps_137937	1.08169	0.0560697		:	2.87826	1.56623e-34	up	:	nucleic acid bindin	GO:0005509_calcium ion binding;GO:0008270_zinc ion binding;GO:0005634_nucleus;GO:0003676_nucleic acid binding;	:	TF	:
Ps_109175	-0.793276	0.89758		:	2.93419	3.22469e-18	up	:			:	unknown	:
Ps_138849	-0.935162	0.820802		:	2.93588	2.63797e-18	up	:			:	unknown	:
Ps_126834	0.265928	0.998825		:	2.93901	9.31871e-05	up	:			:	unknown	:
Ps_157118	2.03324	0.425762		:	2.96234	0.00362783	up	:	transport		:	transporter	:
Ps_140246	0.0781022	0.998825		:	2.98054	0.000139331	up	:			:	unknown	:
Ps_132472	0.183278	0.998825		:	2.98264	1.68412e-05	up	:			:	unknown	:
Ps_131352	1.57509	0.585462		:	2.99251	0.000265799	up	:	DNA binding		:	TF	:
Ps_157094	-0.654747	0.57825		:	3.02878	0.00023286	up	:	carbohydrate metabolism	GO:0007596_blood coagulation;GO:0006508_proteolysis and peptidolysis;GO:0005576_extracellular region;GO:0004252_serine-type endopeptidase activity;GO:0030248_cellulose binding;GO:0005975_carbohydrate metabolism;GO:0004553_hydrolase activity, hydrolyzing O-glycosyl compounds;	:	metabolism	:
Ps_130030	1.91651	0.568301		:	3.05817	0.00400967	up	:			:	unknown	:
Ps_136954	0.705137	0.393764		:	3.11906	1.28097e-43	up	:	transport	GO:0016021_integral to membrane;GO:0006810_transport;GO:0005215_transporter activity;GO:0016020_membrane;	:	transporter	:
Ps_139523	0.99609	0.0737823		:	3.13106	1.27468e-36	up	:		GO:0006508_proteolysis and peptidolysis;GO:0004289_subtilase activity;GO:0005524_ATP binding;	:	metabolism	:
Ps_131772	0.160472	0.998825		:	3.15032	3.17417e-14	up	:		GO:0005576_extracellular region;	:	others	:
Ps_137938	0.345985	0.916999		:	3.18146	3.14506e-61	up	:	nucleic acid bindin	GO:0008270_zinc ion binding;GO:0005634_nucleus;GO:0003676_nucleic acid binding;	:	TF	:
Ps_143488	-1.076	0.488899		:	3.27142	2.49938e-37	up	:	phosphatidic acid phosphatase type 2/haloperoxidase		:	others	:
Ps_133629	0.205014	0.998825		:	3.29879	3.75697e-06	up	:			:	unknown	:
Ps_132265	-0.402034	NA		:	3.31926	3.95564e-05	up	:			:	unknown	:
Ps_129793	2.94656	0.185756		:	3.32063	0.0261764	up	:			:	unknown	:
Ps_144607	2.94656	0.185756		:	3.32063	0.0261764	up	:			:	unknown	:
Ps_127377	-0.762933	0.959443		:	3.33061	6.2921e-20	up	:			:	unknown	:
Ps_158020	0.67978	0.998825		:	3.33895	2.4726e-05	up	:			:	unknown	:
Ps_144421	0.0594959	0.998825		:	3.34629	1.92204e-35	up	:			:	unknown	:
Ps_132471	-0.814794	0.392291		:	3.3845	2.08658e-61	up	:			:	unknown	:
Ps_130783	-0.518296	0.998825		:	3.39113	1.44048e-23	up	:	metabolism		:	metabolism	:
Ps_135123	-1.57941	NA		:	3.4765	0.00999153	up	:	Fre2p	GO:0016491_oxidoreductase activity;GO:0016020_membrane;GO:0006118_electron transport;	:	oxidoreductase	:
Ps_140755	1.28518	0.943767		:	3.58237	7.59902e-05	up	:	glycoprotein-N-acetylgalactosamine	GO:0016263_glycoprotein-N-acetylgalactosamine 3-beta-galactosyltransferase activity;	:	metabolism	:
Ps_143968	3.46366	0.0919242		:	3.59818	0.0220664	up	:			:	unknown	:
Ps_139979	0.197183	0.998825		:	3.6012	1.96148e-69	up	:			:	unknown	:
Ps_135931	-0.066912	0.998825		:	3.69456	1.21929e-12	up	:	glycoside hydrolase family 5 protein	GO:0005975_carbohydrate metabolism;GO:0004553_hydrolase activity, hydrolyzing O-glycosyl compounds;GO:0008810_cellulase activity;	:	metabolism	:
Ps_132468	-0.693055	0.710284		:	3.70892	1.2973e-65	up	:			:	unknown	:
Ps_119627	-1.56307	0.934501		:	3.81144	2.48687e-15	up	:	polysaccharide catabolism	GO:0008810_cellulase activity;GO:0000272_polysaccharide catabolism;	:	metabolism	:
Ps_145389	2.22424	0.228492		:	3.81462	6.38421e-08	up	:			:	unknown	:
Ps_132263	-0.858484	0.998825		:	3.86758	1.79063e-13	up	:			:	unknown	:
Ps_135520	2.46886	0.608659		:	3.90651	0.00591012	up	:			:	unknown	:
Ps_135956	-1.16464	0.889649		:	4.02019	1.87473e-28	up	:	carbohydrate transport	GO:0003779_actin binding;GO:0016020_membrane;GO:0008643_carbohydrate transport;GO:0005351_sugar porter activity;GO:0016021_integral to membrane;GO:0006810_transport;GO:0005215_transporter activity;	:	transporter	:
Ps_144409	1.14338	0.835006		:	4.05855	4.51927e-19	up	:	nucleic acid binding	GO:0003676_nucleic acid binding;	:	TF	:
Ps_133344	0.0572061	0.998825		:	4.06059	3.33963e-20	up	:			:	unknown	:
Ps_135594	0.554631	0.997004		:	4.09867	2.63859e-29	up	:			:	unknown	:
Ps_134721	-0.257922	0.998825		:	4.12281	1.08455e-05	up	:	Beta-glucan synthesis-associated protein KRE6 AltName: Full=Killer toxin-resistance protein 6		:	others	:
Ps_132828	1.15662	NA		:	4.12799	2.27322e-05	up	:			:	unknown	:
Ps_130802	-1.15733	NA		:	4.2797	6.44468e-06	up	:	metabolism		:	metabolism	:
Ps_134055	-1.73851	NA		:	4.36711	2.13827e-07	up	:			:	unknown	:
Ps_158960	-2.08858	NA		:	4.5675	3.45077e-25	up	:			:	unknown	:
Ps_144422	2.36353	0.523575		:	4.73964	1.74142e-06	up	:			:	unknown	:
Ps_138887	-1.43691	NA		:	4.80946	0.0126444	up	:	amino acid transport	GO:0016020_membrane;GO:0006865_amino acid transport;GO:0005279_amino acid-polyamine transporter activity;	:	transporter	:
Ps_137604	1.2817	0.754366		:	4.81959	3.43798e-22	up	:			:	unknown	:
Ps_138091	0.316167	0.998825		:	4.97494	2.6195e-24	up	:		GO:0008270_zinc ion binding;GO:0008237_metallopeptidase activity;GO:0006508_proteolysis and peptidolysis;	:	others	:
Ps_133223	-0.991635	0.998673		:	5.05219	9.53482e-29	up	:			:	unknown	:
Ps_108905	0.151513	0.998825		:	5.11689	2.5339e-17	up	:	L-aspartate oxidase	GO:0016491_oxidoreductase activity;GO:0006118_electron transport;GO:0015922_aspartate oxidase activity;GO:0008734_L-aspartate oxidase activity;	:	oxidoreductase	:
Ps_139330	1.00828	NA		:	5.13008	0.000282139	up	:	elicitor		:	others	:
Ps_128038	1.12352	0.987608		:	5.30177	4.19544e-15	up	:			:	unknown	:
Ps_138092	0.424933	0.998825		:	5.31143	3.43586e-25	up	:		GO:0008270_zinc ion binding;GO:0008237_metallopeptidase activity;GO:0006508_proteolysis and peptidolysis;	:	others	:
Ps_142748	1.42737	NA		:	5.35866	4.06513e-09	up	:			:	unknown	:
Ps_144099	-1.15377	0.963443		:	5.66246	5.70009e-51	up	:			:	unknown	:
Ps_109619	-1.16482	NA		:	6.3539	0.000690497	up	:	putative extracellular endo- -alpha-l- protein		:	metabolism	:
Ps_109739	-1.16482	NA		:	6.3539	0.000690497	up	:	putative extracellular endo- -alpha-l- protein		:	metabolism	:
Ps_143843	-2.49433	NA		:	6.41772	4.27749e-18	up	:	SET domain-containing protein		:	others	:
Ps_131355	-0.145813	NA		:	6.49161	0.000444732	up	:			:	unknown	:
Ps_132332	NA	NA		:	7.14827	0.0175778	up	:	DNA binding		:	TF	:
Ps_134397	NA	NA		:	7.17533	0.0166528	up	:		GO:0005524_ATP binding;	:	others	:
Ps_143844	NA	NA		:	7.38252	0.0113088	up	:			:	unknown	:
Ps_130013	NA	NA		:	7.54157	0.00821177	up	:	nucleic acid binding	GO:0003676_nucleic acid binding;	:	TF	:
Ps_130665	5.97014	NA		:	8.73455	0.000704256	up	:		GO:0008270_zinc ion binding;	:	others	:
Ps_139342	NA	NA		:	9.18262	0.000234176	up	:			:	unknown	:
Ps_135735	1.29409	NA		:	10.8588	3.91452e-06	up	:	piggybac-derived 2 (agap012114-pa)	GO:0008270_zinc ion binding;GO:0008237_metallopeptidase activity;GO:0006508_proteolysis and peptidolysis;	:	others	:
Ps_156720	1.02629	0.00668017	up	:	0.827952	0.0130062		:			:	unknown	:
Ps_131304	1.03984	1.53319e-05	up	:	0.459004	0.0739388		:	hypothetical protein HYPSUDRAFT_282015	GO:0006508_proteolysis and peptidolysis;GO:0004289_subtilase activity;GO:0005524_ATP binding;	:	others	:
Ps_109476	1.07764	3.79309e-06	up	:	0.360813	0.238743		:	hypothetical protein RHOBADRAFT_44590	GO:0045454_cell redox homeostasis;GO:0006118_electron transport;GO:0005489_electron transporter activity;	:	transporter	:
Ps_136029	1.09156	0.000428793	up	:	-0.575416	0.180762		:	hypothetical protein HMPREF1544_04127	GO:0016020_membrane;GO:0008643_carbohydrate transport;GO:0005351_sugar porter activity;GO:0016021_integral to membrane;GO:0006810_transport;GO:0005215_transporter activity;	:	transporter	:
Ps_136032	1.10272	0.000521099	up	:	-0.495604	0.326582		:	hypothetical protein HMPREF1544_04127	GO:0016020_membrane;GO:0008643_carbohydrate transport;GO:0005351_sugar porter activity;GO:0016021_integral to membrane;GO:0006810_transport;GO:0005215_transporter activity;	:	transporter	:
Ps_108230	1.1089	1.27871e-06	up	:	0.643006	0.000562042		:	hypothetical protein BATDEDRAFT_27665	GO:0006508_proteolysis and peptidolysis;GO:0004197_cysteine-type endopeptidase activity;GO:0005524_ATP binding;GO:0017111_nucleoside-triphosphatase activity;GO:0000166_nucleotide binding;GO:0030286_dynein complex;GO:0007018_microtubule-based movement;GO:0003777_microtubule motor activity;	:	others	:
Ps_136555	1.12199	0.00754468	up	:	0.0219198	0.993799		:			:	unknown	:
Ps_135681	1.17533	2.17539e-05	up	:	0.842284	0.000745465		:	-	GO:0016820_hydrolase activity, acting on acid anhydrides, catalyzing transmembrane movement of substances;GO:0016469_proton-transporting two-sector ATPase complex;GO:0016020_membrane;GO:0015992_proton transport;GO:0005524_ATP binding;	:	metabolism	:
Ps_108594	1.19714	0.0482429	up	:	-0.0546332	0.986157		:	hypothetical protein PV05_10977	GO:0008757_S-adenosylmethionine-dependent methyltransferase activity;GO:0008168_methyltransferase activity;	:	others	:
Ps_155502	1.20649	4.49472e-06	up	:	0.744701	0.0036169		:	hypothetical protein AMAG_04085	GO:0005524_ATP binding;	:	others	:
Ps_156858	1.22695	1.24771e-07	up	:	0.622706	0.0067437		:	Dynein heavy chain-1 domain-containing protein	GO:0005524_ATP binding;GO:0016020_membrane;GO:0006810_transport;GO:0005488_binding;GO:0017111_nucleoside-triphosphatase activity;GO:0000166_nucleotide binding;GO:0030286_dynein complex;GO:0007018_microtubule-based movement;GO:0003777_microtubule motor activity;	:	others	:
Ps_140489	1.22925	0.00767075	up	:	-5.39444	0.565583		:	TPA: nucleoside transporter (Eurofung)	GO:0016020_membrane;GO:0006810_transport;GO:0005337_nucleoside transporter activity;	:	transporter	:
Ps_129467	1.27563	0.0255376	up	:	-0.566544	0.611854		:	-	GO:0004339_glucan 1,4-alpha-glucosidase activity;	:	metabolism	:
Ps_128027	1.29952	0.000556984	up	:	0.302348	0.770211		:	-		:	TF	:
Ps_143234	1.34604	0.0367478	up	:	-0.220912	0.9326		:	hypothetical protein	GO:0016020_membrane;GO:0008272_sulfate transport;GO:0008271_sulfate porter activity;	:	transporter	:
Ps_138465	1.3632	0.00237501	up	:	-1.03367	0.180337		:			:	unknown	:
Ps_142722	1.44287	0.00288588	up	:	0.37821	0.754943		:	CMGC/MAPK protein kinase	GO:0006468_protein amino acid phosphorylation;GO:0005524_ATP binding;GO:0004672_protein kinase activity;GO:0004713_protein-tyrosine kinase activity;GO:0004674_protein serine/threonine kinase activity;GO:0042557_eukaryotic elongation factor-2 kinase activator activity;GO:0042556_eukaryotic elongation factor-2 kinase regulator activity;GO:0035004_phosphoinositide 3-kinase activity;GO:0019914_cyclin…	:	kinase	:
Ps_143229	1.44546	0.00686777	up	:	0.123943	0.966248		:	hypothetical protein	GO:0016020_membrane;GO:0008272_sulfate transport;GO:0008271_sulfate porter activity;	:	transporter	:
Ps_133029	1.47441	0.0215182	up	:	1.00032	0.175707		:			:	unknown	:
Ps_133495	1.52262	0.016501	up	:	0.717475	0.487961		:			:	unknown	:
Ps_128897	1.52921	0.0184855	up	:	-1.4485	0.326697		:	-	GO:0004339_glucan 1,4-alpha-glucosidase activity;	:	metabolism	:
Ps_131651	1.53242	0.00668017	up	:	-0.0490915	0.992168		:	Choline transporter-like domain-containing protein		:	transporter	:
Ps_130114	1.56106	0.0021496	up	:	-0.262982	0.915265		:	hypothetical protein LRAMOSA07742	GO:0008233_peptidase activity;GO:0006508_proteolysis and peptidolysis;GO:0043275_glutamate carboxypeptidase II activity;	:	others	:
Ps_143232	1.56903	0.000214799	up	:	-0.0217092	0.99664		:	hypothetical protein	GO:0016020_membrane;GO:0008272_sulfate transport;GO:0008271_sulfate porter activity;	:	transporter	:
Ps_133686	1.62866	0.0124282	up	:	-0.0121897	0.998484		:	-	GO:0005524_ATP binding;	:	others	:
Ps_108538	1.63391	1.56646e-08	up	:	0.407612	0.459049		:	4-hydroxyphenylpyruvate dioxygenase	GO:0009072_aromatic amino acid family metabolism;GO:0003868_4-hydroxyphenylpyruvate dioxygenase activity;	:	others	:
Ps_156480	1.677	7.78633e-10	up	:	0.72777	0.0274848		:	hypothetical protein LRAMOSA05360	GO:0016020_membrane;GO:0006865_amino acid transport;GO:0005279_amino acid-polyamine transporter activity;	:	transporter	:
Ps_143078	1.70537	0.0223256	up	:	-1.93903	0.17764		:	putative nacht and ankyrin domain protein	GO:0003950_NAD+ ADP-ribosyltransferase activity;	:	others	:
Ps_145223	1.72344	0.0336324	up	:	1.43834	0.058524		:			:	unknown	:
Ps_144058	1.73431	0.0397028	up	:	-0.467952	0.898025		:	cAMP-dependent protein kinase PKAC catalytic subunit	GO:0006468_protein amino acid phosphorylation;GO:0005524_ATP binding;GO:0004672_protein kinase activity;GO:0004674_protein serine/threonine kinase activity;GO:0004713_protein-tyrosine kinase activity;GO:0008603_cAMP-dependent protein kinase regulator activity;GO:0005952_cAMP-dependent protein kinase complex;GO:0008605_protein kinase CK2 regulator activity;GO:0005956_protein kinase CK2 complex;GO:…	:	kinase	:
Ps_130863	1.75714	0.0479434	up	:	-0.490437	0.882117		:	ADP-heptose:LPS heptosyltransferase-like protein	GO:0003676_nucleic acid binding;	:	metabolism	:
Ps_140735	1.82715	0.0347781	up	:	0.389635	0.917055		:	aminophospholipid-translocating P4-type ATPase DNF1	GO:0016849_phosphorus-oxygen lyase activity;GO:0009190_cyclic nucleotide biosynthesis;GO:0007242_intracellular signaling cascade;GO:0016020_membrane;GO:0015662_ATPase activity, coupled to transmembrane movement of ions, phosphorylative mechanism;GO:0006812_cation transport;GO:0005524_ATP binding;GO:0016887_ATPase activity;GO:0016021_integral to membrane;GO:0004012_phospholipid-translocating ATPas…	:	others	:
Ps_116385	1.86324	0.00292236	up	:	1.09104	0.189259		:			:	unknown	:
Ps_127895	1.86408	0.0185101	up	:	-1.19017	0.489943		:	HAD ATPase, P-type, family IC	GO:0016787_hydrolase activity;GO:0008152_metabolism;GO:0016020_membrane;GO:0015662_ATPase activity, coupled to transmembrane movement of ions, phosphorylative mechanism;GO:0006812_cation transport;GO:0005524_ATP binding;GO:0003824_catalytic activity;GO:0016887_ATPase activity;GO:0016021_integral to membrane;GO:0016820_hydrolase activity, acting on acid anhydrides, catalyzing transmembrane movemen…	:	transporter	:
Ps_108814	1.86484	0.000484375	up	:	-0.382924	0.847577		:	G protein alpha-subunit	GO:0007186_G-protein coupled receptor protein signaling pathway;GO:0004871_signal transducer activity;GO:0005524_ATP binding;	:	others	:
Ps_137854	1.87826	0.00301557	up	:	0.787192	0.593265		:	pyruvate dehydrogenase kinase isozyme 2,mitochondrial	GO:0005524_ATP binding;GO:0016772_transferase activity, transferring phosphorus-containing groups;GO:0016310_phosphorylation;GO:0004740_[pyruvate dehydrogenase (lipoamide)] kinase activity;	:	kinase	:
Ps_142983	1.95151	0.0358957	up	:	-1.16888	0.674853		:	AGC Akt protein kinase	GO:0006468_protein amino acid phosphorylation;GO:0005524_ATP binding;GO:0004672_protein kinase activity;GO:0004674_protein serine/threonine kinase activity;GO:0004713_protein-tyrosine kinase activity;GO:0042557_eukaryotic elongation factor-2 kinase activator activity;GO:0042556_eukaryotic elongation factor-2 kinase regulator activity;GO:0035004_phosphoinositide 3-kinase activity;GO:0019914_cyclin…	:	kinase	:
Ps_142608	1.95719	0.0344443	up	:	1.44368	0.152823		:			:	unknown	:
Ps_143400	1.96881	0.0265324	up	:	0.661258	0.761408		:	-	GO:0006512_ubiquitin cycle;	:	ubiquitin	:
Ps_108222	2.02661	0.000476423	up	:	-0.122744	0.97958		:	hypothetical protein SPPG_09042	GO:0006470_protein amino acid dephosphorylation;GO:0004725_protein tyrosine phosphatase activity;GO:0008138_protein tyrosine/serine/threonine phosphatase activity;GO:0004721_phosphoprotein phosphatase activity;GO:0004727_prenylated protein tyrosine phosphatase activity;	:	others	:
Ps_133129	2.05939	0.00013132	up	:	0.149796	0.972427		:			:	unknown	:
Ps_128615	2.06717	0.00732533	up	:	-0.126534	0.982163		:	hypothetical protein BATDEDRAFT_20919	GO:0006468_protein amino acid phosphorylation;GO:0005524_ATP binding;GO:0004672_protein kinase activity;GO:0004713_protein-tyrosine kinase activity;GO:0004674_protein serine/threonine kinase activity;GO:0005954_calcium- and calmodulin-dependent protein kinase complex;GO:0004685_calcium- and calmodulin-dependent protein kinase activity;GO:0004684_calmodulin-dependent protein kinase I activity;	:	kinase	:
Ps_129222	2.09147	0.0493281	up	:	-0.0886375	0.992168		:			:	unknown	:
Ps_138437	2.09536	0.00711048	up	:	-1.06568	0.716329		:			:	unknown	:
Ps_142095	2.14579	0.0193247	up	:	1.54349	0.132356		:			:	unknown	:
Ps_129811	2.14652	0.0114477	up	:	-0.153684	0.982163		:			:	unknown	:
Ps_108713	2.19939	0.0048144	up	:	0.00411366	0.999768		:	hypothetical protein L969DRAFT_85334	GO:0005524_ATP binding;GO:0009058_biosynthesis;GO:0004420_hydroxymethylglutaryl-CoA reductase (NADPH) activity;GO:0042626_ATPase activity, coupled to transmembrane movement of substances;GO:0042625_ATPase activity, coupled to transmembrane movement of ions;GO:0042624_ATPase activity, uncoupled;GO:0042623_ATPase activity, coupled;GO:0017116_single-stranded DNA-dependent ATP-dependent DNA helicase …	:	others	:
Ps_127843	2.23298	0.00809066	up	:	-0.0580182	0.994847		:			:	unknown	:
Ps_139881	2.35968	0.0251888	up	:	-5.21402	0.120812		:			:	unknown	:
Ps_138251	2.4713	0.00467851	up	:	-0.0851864	0.993366		:			:	unknown	:
Ps_141016	2.58675	0.000831815	up	:	-1.07876	0.73118		:	Carbonic anhydrase	GO:0015976_carbon utilization;GO:0008270_zinc ion binding;GO:0004089_carbonate dehydratase activity;	:	metabolism	:
Ps_128684	2.59371	0.00433176	up	:	0.498412	0.906633		:	hypothetical protein AMAG_00987	GO:0003676_nucleic acid binding;GO:0005509_calcium ion binding;	:	others	:
Ps_137027	2.6131	0.00937012	up	:	-0.776424	0.911023		:			:	unknown	:
Ps_143601	2.65836	3.65057e-13	up	:	2.03973	0.112102		:	hypothetical protein, variant	GO:0042578_phosphoric ester hydrolase activity;GO:0005975_carbohydrate metabolism;GO:0042132_fructose-bisphosphatase activity;	:	metabolism	:
Ps_142784	2.65876	5.44325e-05	up	:	-2.17624	0.216767		:	hypothetical protein CYLTODRAFT_425156	GO:0006355_regulation of transcription, DNA-dependent;GO:0003700_transcription factor activity;GO:0005524_ATP binding;GO:0006468_protein amino acid phosphorylation;GO:0004707_MAP kinase activity;	:	TF	:
Ps_140770	2.67036	0.0259811	up	:	-0.619557	0.937174		:			:	unknown	:
Ps_130586	2.69654	0.00328414	up	:	0.3061	0.961288		:			:	unknown	:
Ps_143388	2.69778	0.000488911	up	:	-1.15135	0.724684		:	Carbonic anhydrase	GO:0015976_carbon utilization;GO:0008270_zinc ion binding;GO:0004089_carbonate dehydratase activity;	:	metabolism	:
Ps_141949	2.704	3.4456e-05	up	:	-0.274671	0.963182		:	tyrosine aminotransferase	GO:0016847_1-aminocyclopropane-1-carboxylate synthase activity;GO:0009058_biosynthesis;GO:0003824_catalytic activity;GO:0016769_transferase activity, transferring nitrogenous groups;GO:0008483_transaminase activity;GO:0006519_amino acid and derivative metabolism;GO:0004838_tyrosine transaminase activity;	:	others	:
Ps_141127	2.72544	0.030816	up	:	2.09077	0.142216		:	hypothetical protein GLRG_01179	GO:0006508_proteolysis and peptidolysis;GO:0004190_aspartic-type endopeptidase activity;	:	others	:
Ps_143978	2.76193	0.028561	up	:	-0.825891	0.923862		:	-	GO:0005515_protein binding;	:	others	:
Ps_142625	2.79393	0.0354296	up	:	2.20244	0.128749		:			:	unknown	:
Ps_157418	2.84498	0.0264001	up	:	-0.326292	0.980392		:	-	GO:0005524_ATP binding;	:	others	:
Ps_133816	2.91212	0.0149198	up	:	-2.54698	0.708901		:	-	GO:0050826_response to freezing;GO:0050825_ice binding;GO:0042309_homoiothermy;	:	others	:
Ps_127486	2.9144	0.0445731	up	:	-0.547521	0.760508		:			:	unknown	:
Ps_145104	2.94188	0.00569317	up	:	-0.705504	0.932906		:			:	unknown	:
Ps_109365	2.95885	0.000901327	up	:	-1.88566	0.611684		:	MIP family channel protein	GO:0016020_membrane;GO:0006810_transport;GO:0005215_transporter activity;	:	transporter	:
Ps_139566	2.97434	0.00814593	up	:	-2.70276	0.612868		:			:	unknown	:
Ps_140808	2.99313	0.0417409	up	:	0.812383	0.905968		:			:	unknown	:
Ps_129767	3.00971	9.15563e-05	up	:	-4.13741	0.177654		:			:	unknown	:
Ps_138171	3.03637	0.0372498	up	:	0.256807	0.984254		:	hypothetical protein RirG_021150	GO:0016020_membrane;GO:0006813_potassium ion transport;GO:0005267_potassium channel activity;GO:0005524_ATP binding;GO:0006812_cation transport;GO:0005261_cation channel activity;GO:0006811_ion transport;GO:0005216_ion channel activity;	:	transporter	:
Ps_144212	3.03945	5.04317e-11	up	:	-0.607996	0.854483		:	-	GO:0005524_ATP binding;	:	others	:
Ps_131956	3.04165	0.0369941	up	:	-0.926065	0.358543		:	-	GO:0004339_glucan 1,4-alpha-glucosidase activity;	:	metabolism	:
Ps_136671	3.05217	0.000154194	up	:	-0.532222	0.932906		:	hypothetical protein GYMLUDRAFT_47402	GO:0006468_protein amino acid phosphorylation;GO:0005524_ATP binding;GO:0004672_protein kinase activity;GO:0004713_protein-tyrosine kinase activity;GO:0004674_protein serine/threonine kinase activity;	:	kinase	:
Ps_143995	3.12214	1.06669e-09	up	:	-1.34649	0.514077		:			:	unknown	:
Ps_135607	3.14372	0.00657811	up	:	-2.55415	0.670339		:			:	unknown	:
Ps_131166	3.17939	0.00079547	up	:	-4.55372	0.322478		:	carbohydrate-binding module family 1 protein, partial	GO:0030248_cellulose binding;GO:0005975_carbohydrate metabolism;GO:0005576_extracellular region;GO:0004553_hydrolase activity, hydrolyzing O-glycosyl compounds;	:	metabolism	:
Ps_138229	3.19167	0.0303614	up	:	-1.22683	0.916693		:	hypothetical protein BATDEDRAFT_20919	GO:0006468_protein amino acid phosphorylation;GO:0005524_ATP binding;GO:0004672_protein kinase activity;GO:0005509_calcium ion binding;GO:0004713_protein-tyrosine kinase activity;GO:0004674_protein serine/threonine kinase activity;GO:0005954_calcium- and calmodulin-dependent protein kinase complex;GO:0004685_calcium- and calmodulin-dependent protein kinase activity;GO:0004684_calmodulin-dependent…	:	kinase	:
Ps_141909	3.23036	0.000606617	up	:	-5.86957	0.189259		:	Chain A, Crystal Structure Of Glycoside Hydrolase Family 17 Beta-1,3- Glucanosyltransferase From Rhizomucor Miehei	GO:0005975_carbohydrate metabolism;GO:0004553_hydrolase activity, hydrolyzing O-glycosyl compounds;GO:0004338_glucan 1,3-beta-glucosidase activity;	:	metabolism	:
Ps_140112	3.25496	0.00569317	up	:	0.880889	0.847577		:	kinase-like protein	GO:0006468_protein amino acid phosphorylation;GO:0005524_ATP binding;GO:0004672_protein kinase activity;GO:0004713_protein-tyrosine kinase activity;GO:0004674_protein serine/threonine kinase activity;GO:0042557_eukaryotic elongation factor-2 kinase activator activity;GO:0042556_eukaryotic elongation factor-2 kinase regulator activity;GO:0035004_phosphoinositide 3-kinase activity;GO:0019914_cyclin…	:	kinase	:
Ps_142575	3.27001	4.56013e-08	up	:	-0.968625	0.820425		:			:	unknown	:
Ps_129498	3.40152	0.000918853	up	:	-3.29406	0.560031		:			:	unknown	:
Ps_129765	3.415	0.0172788	up	:	-1.61928	0.449972		:	-	GO:0008236_serine-type peptidase activity;GO:0006508_proteolysis and peptidolysis;	:	others	:
Ps_136073	3.44408	0.000835654	up	:	-1.55244	0.835906		:			:	unknown	:
Ps_137397	3.51667	0.000969428	up	:	-5.58006	0.292701		:			:	unknown	:
Ps_156964	3.52748	0.0255218	up	:	-1.96746	NA		:			:	unknown	:
Ps_143163	3.53305	0.0381988	up	:	0.841796	0.928266		:	PRELI/MSF1 domain-containing protein		:	others	:
Ps_136381	3.53858	0.00789104	up	:	-0.706549	0.961223		:			:	unknown	:
Ps_155413	3.53956	3.41782e-05	up	:	1.61769	0.350963		:			:	unknown	:
Ps_129645	3.57512	6.69206e-07	up	:	-6.49761	0.0505931		:			:	unknown	:
Ps_128536	3.58405	6.29713e-05	up	:	-1.96748	0.690394		:			:	unknown	:
Ps_135606	3.6542	0.00364259	up	:	-1.23419	0.915925		:			:	unknown	:
Ps_144328	3.66662	0.000486696	up	:	0.673382	0.923435		:			:	unknown	:
Ps_133400	3.67068	0.0226339	up	:	-0.0525725	0.993501		:	cAMP-dependent protein kinase	GO:0006468_protein amino acid phosphorylation;GO:0005524_ATP binding;GO:0004672_protein kinase activity;GO:0004674_protein serine/threonine kinase activity;GO:0004713_protein-tyrosine kinase activity;GO:0008603_cAMP-dependent protein kinase regulator activity;GO:0005952_cAMP-dependent protein kinase complex;GO:0008605_protein kinase CK2 regulator activity;GO:0005956_protein kinase CK2 complex;GO:…	:	kinase	:
Ps_129758	3.71073	0.000222208	up	:	-5.58006	0.292701		:	hypothetical protein ACN38_g4067	GO:0005507_copper ion binding;GO:0046873_metal ion transporter activity;GO:0030001_metal ion transport;GO:0016020_membrane;	:	transporter	:
Ps_133351	3.761	0.0347781	up	:	-3.99505	NA		:	-		:	others	:
Ps_144748	3.80254	0.00658599	up	:	0.171823	0.993139		:	-	GO:0004871_signal transducer activity;	:	others	:
Ps_131168	3.81534	0.0372498	up	:	-2.54848	NA		:			:	unknown	:
Ps_140902	3.85877	0.0272815	up	:	-3.99505	NA		:	-		:	metabolism	:
Ps_143201	3.86086	0.00077494	up	:	-4.99508	NA		:	ABC transporter G family protein	GO:0005524_ATP binding;GO:0016887_ATPase activity;GO:0017111_nucleoside-triphosphatase activity;GO:0000166_nucleotide binding;	:	transporter	:
Ps_135057	3.8743	0.0272815	up	:	-0.969522	0.958459		:	hypothetical protein SPPG_02135	GO:0003993_acid phosphatase activity;GO:0042576_aspartyl aminopeptidase activity;GO:0030352_inositol-1,4,5,6-tetrakisphosphate 6-phosphatase activity;GO:0030351_inositol-1,3,4,5,6-pentakisphosphate 3-phosphatase activity;GO:0019198_transmembrane receptor protein phosphatase activity;GO:0019178_NADP phosphatase activity;GO:0019175_alpha-ribazole-5'-P phosphatase activity;GO:0017161_inositol-1,3,4-…	:	others	:
Ps_129347	3.9502	0.0336781	up	:	-2.55438	NA		:	regulatory subunit of cAMP-dependent protein kinase	GO:0008603_cAMP-dependent protein kinase regulator activity;GO:0006468_protein amino acid phosphorylation;GO:0005952_cAMP-dependent protein kinase complex;GO:0008605_protein kinase CK2 regulator activity;GO:0005956_protein kinase CK2 complex;GO:0004691_cAMP-dependent protein kinase activity;GO:0004682_protein kinase CK2 activity;GO:0004672_protein kinase activity;	:	kinase	:
Ps_143985	3.98837	0.0261388	up	:	-0.965422	0.958459		:	hypothetical protein, partial, partial	GO:0006310_DNA recombination;GO:0003677_DNA binding;GO:0003676_nucleic acid binding;	:	TF	:
Ps_156225	4.017	0.00143079	up	:	-4.73204	NA		:	glycoside hydrolase family 10 protein	GO:0030248_cellulose binding;GO:0005975_carbohydrate metabolism;GO:0005576_extracellular region;GO:0004553_hydrolase activity, hydrolyzing O-glycosyl compounds;	:	metabolism	:
Ps_140313	4.05608	0.0170707	up	:	-1.55849	NA		:			:	unknown	:
Ps_131949	4.05823	2.01767e-07	up	:	-5.86957	0.189259		:	-	GO:0006310_DNA recombination;GO:0006281_DNA repair;GO:0006260_DNA replication;GO:0005524_ATP binding;GO:0003910_DNA ligase (ATP) activity;	:	others	:
Ps_131162	4.07197	4.78349e-05	up	:	-2.96747	0.638734		:	hypothetical protein RO3G_09553		:	TF	:
Ps_141463	4.19459	3.91922e-08	up	:	-1.32918	0.86686		:	alpha-glucosidase	GO:0005975_carbohydrate metabolism;GO:0004553_hydrolase activity, hydrolyzing O-glycosyl compounds;GO:0005524_ATP binding;	:	metabolism	:
Ps_158754	4.20303	0.00784839	up	:	0.447555	0.980392		:	Carbonic anhydrase-like protein	GO:0015976_carbon utilization;GO:0008270_zinc ion binding;GO:0004089_carbonate dehydratase activity;	:	metabolism	:
Ps_127636	4.27715	0.00364801	up	:	-2.05028	0.260244		:			:	unknown	:
Ps_138113	4.27993	0.000837882	up	:	-0.96103	0.955765		:			:	unknown	:
Ps_131951	4.30215	0.00814955	up	:	-1.31596	0.80592		:			:	unknown	:
Ps_131950	4.31147	0.00749918	up	:	-1.31596	0.80592		:			:	unknown	:
Ps_145219	4.32938	8.05942e-05	up	:	0.253965	0.984442		:			:	unknown	:
Ps_129243	4.39339	0.00200407	up	:	-2.54848	NA		:	retrotransposon ty3-gypsy subclass	GO:0006310_DNA recombination;GO:0003677_DNA binding;GO:0003676_nucleic acid binding;GO:0006508_proteolysis and peptidolysis;GO:0004190_aspartic-type endopeptidase activity;	:	TF	:
Ps_143103	4.39966	0.0255376	up	:	0.0357759	0.998484		:	-	GO:0005509_calcium ion binding;	:	others	:
Ps_144574	4.44487	0.000284331	up	:	-0.380375	0.982163		:			:	unknown	:
Ps_139771	4.466	3.65023e-05	up	:	-0.704442	0.960652		:			:	unknown	:
Ps_133528	4.47291	0.00416666	up	:	-0.552438	0.980392		:	NLI interacting factor		:	others	:
Ps_129644	4.53703	1.58688e-11	up	:	-0.20233	0.986157		:	6,7-dimethyl-8-ribityllumazine synthase	GO:0009349_riboflavin synthase complex;GO:0009231_riboflavin biosynthesis;GO:0004746_riboflavin synthase activity;	:	others	:
Ps_141017	4.60099	0.0140399	up	:	-1.96955	NA		:	Carbonic anhydrase-like protein	GO:0015976_carbon utilization;GO:0008270_zinc ion binding;GO:0004089_carbonate dehydratase activity;	:	others	:
Ps_131171	4.60519	1.88374e-06	up	:	-4.99508	NA		:			:	unknown	:
Ps_131419	4.63539	1.02004e-06	up	:	-0.557333	0.969316		:			:	unknown	:
Ps_136885	4.68059	2.18297e-05	up	:	-0.289407	0.986157		:	-	GO:0016491_oxidoreductase activity;GO:0008152_metabolism;	:	oxidoreductase	:
Ps_145365	4.69269	0.0114477	up	:	-3.41007	NA		:			:	unknown	:
Ps_136406	4.6946	0.0151508	up	:	-3.41007	NA		:	calcium calmodulin-dependent protein kinase	GO:0006468_protein amino acid phosphorylation;GO:0005524_ATP binding;GO:0004672_protein kinase activity;GO:0004713_protein-tyrosine kinase activity;GO:0005509_calcium ion binding;GO:0004674_protein serine/threonine kinase activity;GO:0042557_eukaryotic elongation factor-2 kinase activator activity;GO:0042556_eukaryotic elongation factor-2 kinase regulator activity;GO:0035004_phosphoinositide 3-ki…	:	kinase	:
Ps_139436	4.89101	0.00507357	up	:	-3.41007	NA		:			:	unknown	:
Ps_132369	4.89172	0.00563533	up	:	-3.41007	NA		:			:	unknown	:
Ps_134666	4.9218	0.00362452	up	:	-3.41007	NA		:	hypothetical protein L969DRAFT_58727		:	metabolism	:
Ps_137398	4.92225	0.00381303	up	:	-3.41007	NA		:			:	unknown	:
Ps_128759	4.98697	0.00212334	up	:	0.619693	0.975823		:	hypothetical protein SPPG_00724	GO:0016020_membrane;GO:0006461_protein complex assembly;	:	others	:
Ps_132646	5.03217	0.00204562	up	:	-2.84358	0.560157		:			:	unknown	:
Ps_108398	5.0698	6.84986e-05	up	:	-3.99505	NA		:	Putative Catalase	GO:0006979_response to oxidative stress;GO:0006118_electron transport;GO:0004096_catalase activity;	:	oxidoreductase	:
Ps_144382	5.15943	0.00168493	up	:	0.358416	0.988799		:	-	GO:0005524_ATP binding;	:	others	:
Ps_140211	5.2893	0.0402546	up	:	-2.41011	NA		:	hypothetical protein PMG11_09028	GO:0006118_electron transport;GO:0004601_peroxidase activity;	:	oxidoreductase	:
Ps_132923	5.56037	0.0213581	up	:	-0.962296	NA		:	hypothetical protein PV10_02199	GO:0046873_metal ion transporter activity;GO:0030001_metal ion transport;GO:0016020_membrane;	:	transporter	:
Ps_143979	5.66899	0.00844618	up	:	-1.54637	NA		:			:	unknown	:
Ps_109447	6.34403	4.68865e-19	up	:	-1.55244	0.883912		:	glutathione-dependent formaldehyde dehydrogenase	GO:0016491_oxidoreductase activity;GO:0008270_zinc ion binding;GO:0004025_alcohol dehydrogenase activity, iron-dependent;GO:0004024_alcohol dehydrogenase activity, zinc-dependent;GO:0004023_alcohol dehydrogenase activity, metal ion-independent;GO:0004022_alcohol dehydrogenase activity;	:	oxidoreductase	:
Ps_127848	6.74773	0.00079547	up	:	-0.226619	0.99325		:			:	unknown	:
Ps_Avh389/Ps_109021	7.24509	0.037457	up	:	1.48072	NA		:	RxLR		:	others	:
Ps_131378	7.26537	0.0329414	up	:	NA	NA		:			:	unknown	:
Ps_138896	7.41532	0.0238697	up	:	NA	NA		:			:	unknown	:
Ps_134917	7.478	0.0223697	up	:	1.48072	NA		:			:	unknown	:
Ps_132368	7.66327	0.0156034	up	:	NA	NA		:			:	unknown	:
Ps_127851	7.66512	0.0167652	up	:	NA	NA		:			:	unknown	:
Ps_138314	7.70039	0.0164513	up	:	NA	NA		:	CAP domain-containing protein	GO:0005576_extracellular region;	:	others	:
Ps_127602	8.14927	0.00691416	up	:	NA	NA		:			:	unknown	:
Ps_128748	8.21905	0.00510231	up	:	4.06478	0.683243		:	-	GO:0016021_integral to membrane;GO:0007186_G-protein coupled receptor protein signaling pathway;GO:0001584_rhodopsin-like receptor activity;	:	others	:
Ps_130095	9.46356	0.000291051	up	:	4.47163	0.561638		:			:	unknown	:
Ps_130881	11.2629	3.47322e-06	up	:	NA	NA		:			:	unknown	:
Ps_136740	-8.85069	2.63595e-05	down	:	-1.14732	0.382326		:	hypothetical protein	GO:0006096_glycolysis;GO:0004743_pyruvate kinase activity;	:	others	:
Ps_135768	-8.24662	0.000520007	down	:	-0.056892	0.993139		:			:	unknown	:
Ps_127102	-3.94642	0.00351396	down	:	-0.0281682	0.985902		:	Amino acid permease domain-containing protein	GO:0005524_ATP binding;GO:0016020_membrane;GO:0006865_amino acid transport;GO:0005279_amino acid-polyamine transporter activity;GO:0006810_transport;	:	transporter	:
Ps_143092	-3.46805	0.00419583	down	:	-0.80369	0.575567		:	hypothetical protein FOMPIDRAFT_1151318	GO:0006468_protein amino acid phosphorylation;GO:0005524_ATP binding;GO:0004672_protein kinase activity;GO:0004713_protein-tyrosine kinase activity;GO:0004674_protein serine/threonine kinase activity;	:	kinase	:
Ps_143742	-3.39671	6.2104e-05	down	:	0.888888	0.0291983		:	putative carbohydrate esterase family 8 protein	GO:0042545_cell wall modification;GO:0030599_pectinesterase activity;GO:0005618_cell wall;	:	metabolism	:
Ps_108819	-3.37954	4.38573e-71	down	:	0.243802	0.403031		:	-	GO:0007596_blood coagulation;GO:0006508_proteolysis and peptidolysis;GO:0005576_extracellular region;GO:0004252_serine-type endopeptidase activity;GO:0030248_cellulose binding;GO:0005975_carbohydrate metabolism;GO:0004553_hydrolase activity, hydrolyzing O-glycosyl compounds;	:	others	:
Ps_137586	-3.34522	1.42211e-08	down	:	0.0301229	0.990976		:			:	unknown	:
Ps_133354	-3.34129	0.00814955	down	:	0.329687	0.889232		:			:	unknown	:
Ps_108464	-3.17719	1.13753e-09	down	:	-0.158449	0.965594		:	MIP family channel protein	GO:0016020_membrane;GO:0006810_transport;GO:0005215_transporter activity;	:	transporter	:
Ps_144265	-2.85904	1.06121e-17	down	:	-0.944711	0.000202705		:	hypothetical protein LRAMOSA04943	GO:0016491_oxidoreductase activity;GO:0008152_metabolism;GO:0016020_membrane;GO:0006865_amino acid transport;GO:0005279_amino acid-polyamine transporter activity;	:	oxidoreductase	:
Ps_140682	-2.7326	3.17494e-38	down	:	-0.223582	0.461093		:			:	unknown	:
Ps_130523	-2.69812	1.44854e-06	down	:	-0.0610134	0.976003		:			:	unknown	:
Ps_126102	-2.65721	2.56109e-13	down	:	-0.685814	0.024074		:			:	unknown	:
Ps_128636	-2.4669	1.99031e-05	down	:	-0.578751	0.339437		:			:	unknown	:
Ps_108707	-2.27233	0.000718367	down	:	-0.754599	3.16927e-06		:	Phosphoenolpyruvate carboxykinase	GO:0006094_gluconeogenesis;GO:0005524_ATP binding;GO:0004612_phosphoenolpyruvate carboxykinase (ATP) activity;GO:0005525_GTP binding;GO:0004611_phosphoenolpyruvate carboxykinase activity;	:	others	:
Ps_130739	-2.21562	1.23458e-06	down	:	-0.0239359	0.993139		:			:	unknown	:
Ps_108708	-2.19421	0.00642951	down	:	-0.737652	1.46275e-06		:	Phosphoenolpyruvate carboxykinase	GO:0006094_gluconeogenesis;GO:0005524_ATP binding;GO:0004612_phosphoenolpyruvate carboxykinase (ATP) activity;GO:0005525_GTP binding;GO:0004611_phosphoenolpyruvate carboxykinase activity;	:	others	:
Ps_109048	-2.16338	1.14506e-26	down	:	-0.789847	0.363505		:	acetate--CoA ligase ACS2	GO:0008152_metabolism;GO:0003824_catalytic activity;GO:0003987_acetate-CoA ligase activity;	:	metabolism	:
Ps_109231	-2.16119	1.37724e-05	down	:	-0.349639	0.047124		:	stearoyl-CoA desaturase	GO:0016020_membrane;GO:0006633_fatty acid biosynthesis;GO:0005783_endoplasmic reticulum;GO:0005506_iron ion binding;GO:0004768_stearoyl-CoA 9-desaturase activity;GO:0016491_oxidoreductase activity;	:	oxidoreductase	:
Ps_156387	-2.14853	1.04115e-17	down	:	-0.724674	0.000167736		:			:	unknown	:
Ps_138768	-2.13299	0.00200925	down	:	-0.173079	0.921524		:			:	unknown	:
Ps_144378	-2.10312	0.000310547	down	:	-0.711829	0.214753		:			:	unknown	:
Ps_128744	-2.08493	1.49669e-11	down	:	-0.818066	0.00135693		:	-	GO:0045735_nutrient reservoir activity;GO:0003824_catalytic activity;	:	others	:
Ps_131658	-2.01525	2.12507e-11	down	:	-0.863874	3.81843e-05		:			:	unknown	:
Ps_144375	-2.01238	4.3592e-09	down	:	-0.831765	0.00201191		:			:	unknown	:
Ps_129391	-1.97205	9.65879e-08	down	:	-0.313116	0.885447		:	high-affinity Zn(2+) transporter ZRT1	GO:0046873_metal ion transporter activity;GO:0030001_metal ion transport;GO:0016020_membrane;GO:0016021_integral to membrane;GO:0006829_zinc ion transport;GO:0005385_zinc ion transporter activity;	:	transporter	:
Ps_133313	-1.95699	9.06087e-06	down	:	-0.906639	0.015607		:	-	GO:0005524_ATP binding;	:	others	:
Ps_138026	-1.92096	7.27478e-13	down	:	-0.351254	0.213799		:	-	GO:0005524_ATP binding;	:	others	:
Ps_129275	-1.90894	2.21146e-05	down	:	0.392608	0.358171		:	-	GO:0016020_membrane;GO:0006810_transport;GO:0005488_binding;	:	transporter	:
Ps_129393	-1.90316	2.03312e-10	down	:	-0.530747	0.0884286		:	high-affinity Zn(2+) transporter ZRT1	GO:0046873_metal ion transporter activity;GO:0030001_metal ion transport;GO:0016020_membrane;GO:0016021_integral to membrane;GO:0006829_zinc ion transport;GO:0005385_zinc ion transporter activity;	:	transporter	:
Ps_137557	-1.88764	8.99471e-11	down	:	-0.816281	0.000971082		:	hypothetical protein SPPG_06768	GO:0006508_proteolysis and peptidolysis;GO:0004182_carboxypeptidase A activity;	:	others	:
Ps_139139	-1.86633	9.69834e-17	down	:	-0.909723	1.20086e-07		:	CTLH, LisH motif protein		:	others	:
Ps_137591	-1.79518	7.49963e-06	down	:	-0.326814	0.478823		:			:	unknown	:
Ps_139515	-1.79002	0.000152097	down	:	-0.336626	0.63352		:	hypothetical protein H072_5618	GO:0006468_protein amino acid phosphorylation;GO:0005524_ATP binding;GO:0004672_protein kinase activity;GO:0004713_protein-tyrosine kinase activity;GO:0004674_protein serine/threonine kinase activity;GO:0042557_eukaryotic elongation factor-2 kinase activator activity;GO:0042556_eukaryotic elongation factor-2 kinase regulator activity;GO:0035004_phosphoinositide 3-kinase activity;GO:0019914_cyclin…	:	kinase	:
Ps_132636	-1.78565	0.00493954	down	:	-0.447398	0.6033		:	hypothetical protein SPPG_06376	GO:0005524_ATP binding;GO:0016887_ATPase activity;GO:0017111_nucleoside-triphosphatase activity;GO:0000166_nucleotide binding;	:	transporter	:
Ps_144501	-1.76428	7.5569e-22	down	:	-0.277913	0.195278		:			:	unknown	:
Ps_119144	-1.7593	1.58616e-05	down	:	-0.957016	0.00300275		:	hypothetical protein G7K_1032-t1	GO:0004338_glucan 1,3-beta-glucosidase activity;	:	metabolism	:
Ps_109050	-1.72035	3.16066e-10	down	:	-0.422191	0.166481		:	acetate--CoA ligase ACS2	GO:0008152_metabolism;GO:0003824_catalytic activity;GO:0003987_acetate-CoA ligase activity;	:	metabolism	:
Ps_138626	-1.71851	2.71031e-07	down	:	-0.959183	2.51569e-05		:	Glucokinase	GO:0004340_glucokinase activity;	:	others	:
Ps_109098	-1.70955	3.80524e-06	down	:	-0.986817	0.000420987		:	hypothetical protein G7K_1032-t1	GO:0004338_glucan 1,3-beta-glucosidase activity;	:	metabolism	:
Ps_108295	-1.67694	5.70144e-20	down	:	-0.235914	0.356598		:	glycerol kinase	GO:0005975_carbohydrate metabolism;GO:0006072_glycerol-3-phosphate metabolism;GO:0004370_glycerol kinase activity;	:	metabolism	:
Ps_143773	-1.67622	5.12059e-24	down	:	-0.453846	0.00149288		:			:	unknown	:
Ps_138418	-1.67621	0.00142377	down	:	-0.979845	0.0300579		:			:	unknown	:
Ps_108179	-1.65034	2.96109e-13	down	:	-0.773601	1.80346e-05		:	hypothetical protein ANO11243_064750	GO:0016491_oxidoreductase activity;GO:0008152_metabolism;GO:0009013_succinate-semialdehyde dehydrogenase [NAD(P)+] activity;	:	oxidoreductase	:
Ps_130495	-1.64749	8.99471e-11	down	:	0.164949	0.777276		:			:	unknown	:
Ps_142521	-1.64054	3.76024e-08	down	:	-0.643454	0.0202884		:			:	unknown	:
Ps_140200	-1.59809	0.00098714	down	:	-0.033799	0.984086		:	carbonic anhydrase	GO:0006412_protein biosynthesis;GO:0005840_ribosome;GO:0005622_intracellular;GO:0003735_structural constituent of ribosome;GO:0008270_zinc ion binding;GO:0006730_one-carbon compound metabolism;GO:0004089_carbonate dehydratase activity;	:	metabolism	:
Ps_131832	-1.59145	4.71186e-21	down	:	-0.717437	7.07775e-08		:			:	unknown	:
Ps_145173	-1.59034	0.0103244	down	:	-0.377522	0.611684		:	FAD/NAD(P)-binding domain-containing protein		:	others	:
Ps_108833	-1.58098	0.000654076	down	:	-0.965779	0.00198296		:	Low specificity L-threonine aldolase	GO:0004793_threonine aldolase activity;	:	others	:
Ps_158834	-1.51468	4.09483e-07	down	:	0.325368	0.278561		:	hypothetical protein SMAC_10410	GO:0008865_fructokinase activity;	:	others	:
Ps_108824	-1.50551	0.019587	down	:	-0.429781	0.00554609		:	pyruvate,phosphate dikinase	GO:0016772_transferase activity, transferring phosphorus-containing groups;GO:0016310_phosphorylation;GO:0016301_kinase activity;GO:0005524_ATP binding;GO:0050242_pyruvate, phosphate dikinase activity;	:	others	:
Ps_139350	-1.49961	0.0482791	down	:	-0.953065	0.120987		:	hypothetical protein GLOINDRAFT_241623	GO:0016021_integral to membrane;	:	others	:
Ps_108954	-1.49897	0.0429891	down	:	-0.468803	0.00213009		:	pyruvate,phosphate dikinase	GO:0016772_transferase activity, transferring phosphorus-containing groups;GO:0016310_phosphorylation;GO:0016301_kinase activity;GO:0005524_ATP binding;GO:0050242_pyruvate, phosphate dikinase activity;	:	kinase	:
Ps_139714	-1.49742	6.03136e-05	down	:	-0.399507	0.330695		:			:	unknown	:
Ps_158915	-1.49634	2.17906e-08	down	:	-0.914417	2.66168e-05		:	protein phosphatase 2C homolog 5	GO:0003824_catalytic activity;GO:0019909_[pyruvate dehydrogenase (lipoamide)] phosphatase regulator activity;GO:0004741_[pyruvate dehydrogenase (lipoamide)] phosphatase activity;	:	others	:
Ps_109209	-1.49295	0.0296327	down	:	-0.0871862	0.967593		:			:	unknown	:
Ps_158570	-1.49024	0.00447147	down	:	-0.0830209	0.967726		:			:	unknown	:
Ps_135596	-1.46881	4.72863e-10	down	:	0.244691	0.495711		:	-		:	transporter	:
Ps_132584	-1.46303	0.000982397	down	:	-0.0890697	0.947189		:	putative zinc alcohol dehydrogenase	GO:0016491_oxidoreductase activity;GO:0008270_zinc ion binding;GO:0004025_alcohol dehydrogenase activity, iron-dependent;GO:0004024_alcohol dehydrogenase activity, zinc-dependent;GO:0004023_alcohol dehydrogenase activity, metal ion-independent;GO:0004022_alcohol dehydrogenase activity;	:	oxidoreductase	:
Ps_109194	-1.45171	0.00416666	down	:	-0.583415	0.253193		:	Protein of unknown function DUF1295 domain-containing protein	GO:0016021_integral to membrane;	:	others	:
Ps_134598	-1.44961	3.81484e-05	down	:	-0.693079	0.015645		:	trimethyllysine dioxygenase	GO:0016491_oxidoreductase activity;GO:0008336_gamma-butyrobetaine dioxygenase activity;	:	oxidoreductase	:
Ps_126069	-1.44311	3.49404e-07	down	:	-0.667396	0.00547527		:			:	unknown	:
Ps_157071	-1.44148	5.96033e-09	down	:	-0.0169959	0.992168		:	hypothetical protein BATDEDRAFT_24209	GO:0006508_proteolysis and peptidolysis;GO:0004295_trypsin activity;GO:0005515_protein binding;GO:0004252_serine-type endopeptidase activity;GO:0008236_serine-type peptidase activity;GO:0016808_proprotein convertase activity;GO:0008991_serine-type signal peptidase activity;GO:0008243_plasminogen activator activity;GO:0008132_pancreatic elastase activity;GO:0004289_subtilase activity;	:	others	:
Ps_134019	-1.43677	4.0525e-09	down	:	-0.690188	0.000647789		:	hypothetical protein CONPUDRAFT_97988	GO:0008270_zinc ion binding;GO:0005634_nucleus;GO:0003676_nucleic acid binding;	:	TF	:
Ps_128292	-1.42763	1.13753e-09	down	:	-0.064211	0.923862		:			:	unknown	:
Ps_128633	-1.42393	2.40902e-10	down	:	-1.1133	0.0987533		:			:	unknown	:
Ps_157031	-1.41983	0.0268406	down	:	-0.0773548	0.975024		:	-		:	TF	:
Ps_129670	-1.39593	0.00541167	down	:	-0.769321	0.0815919		:	putative serine threonine-protein kinase chk1	GO:0006468_protein amino acid phosphorylation;GO:0005524_ATP binding;GO:0004672_protein kinase activity;GO:0004713_protein-tyrosine kinase activity;GO:0004674_protein serine/threonine kinase activity;GO:0042557_eukaryotic elongation factor-2 kinase activator activity;GO:0042556_eukaryotic elongation factor-2 kinase regulator activity;GO:0035004_phosphoinositide 3-kinase activity;GO:0019914_cyclin…	:	kinase	:
Ps_109131	-1.39343	0.016483	down	:	-0.412138	0.611684		:	hypothetical protein LRAMOSA01671	GO:0006635_fatty acid beta-oxidation;GO:0005777_peroxisome;GO:0003997_acyl-CoA oxidase activity;GO:0016491_oxidoreductase activity;GO:0006118_electron transport;	:	oxidoreductase	:
Ps_142042	-1.3931	2.71031e-07	down	:	-0.695149	0.00282333		:	RING finger domain protein	GO:0016567_protein ubiquitination;GO:0008270_zinc ion binding;GO:0004842_ubiquitin-protein ligase activity;GO:0000151_ubiquitin ligase complex;GO:0008233_peptidase activity;GO:0006508_proteolysis and peptidolysis;	:	ubiquitin	:
Ps_157625	-1.3914	1.5603e-10	down	:	-0.718473	2.34236e-05		:			:	unknown	:
Ps_108246	-1.37918	1.25156e-09	down	:	-0.704589	0.367056		:	phenylacetyl-CoA ligase, putative	GO:0008152_metabolism;GO:0003824_catalytic activity;GO:0016207_4-coumarate-CoA ligase activity;	:	metabolism	:
Ps_127118	-1.37849	3.91397e-06	down	:	-0.414161	0.160143		:	hypothetical protein SCHCODRAFT_78986	GO:0006468_protein amino acid phosphorylation;GO:0005524_ATP binding;GO:0004672_protein kinase activity;GO:0004713_protein-tyrosine kinase activity;GO:0004674_protein serine/threonine kinase activity;	:	kinase	:
Ps_109603	-1.37213	0.0446347	down	:	-1.0258	0.0522076		:	3-deoxy-7-phosphoheptulonate synthase	GO:0009058_biosynthesis;GO:0009073_aromatic amino acid family biosynthesis;GO:0003849_3-deoxy-7-phosphoheptulonate synthase activity;	:	others	:
Ps_108527	-1.37191	6.83466e-05	down	:	-0.238988	0.588035		:	biotin synthase	GO:0009102_biotin biosynthesis;GO:0004076_biotin synthase activity;GO:0005506_iron ion binding;GO:0003824_catalytic activity;	:	others	:
Ps_108526	-1.37037	4.04602e-06	down	:	-0.227937	0.562019		:	biotin synthase	GO:0009102_biotin biosynthesis;GO:0004076_biotin synthase activity;GO:0005506_iron ion binding;GO:0003824_catalytic activity;	:	others	:
Ps_135978	-1.36823	0.0461318	down	:	-0.239856	0.8485		:	hypothetical protein L969DRAFT_47250	GO:0006118_electron transport;GO:0016491_oxidoreductase activity;	:	oxidoreductase	:
Ps_131417	-1.36139	0.000563708	down	:	-0.846369	0.00983596		:	hypothetical protein V499_08500	GO:0016020_membrane;GO:0008519_ammonium transporter activity;GO:0006810_transport;	:	transporter	:
Ps_128621	-1.35604	1.45847e-05	down	:	-0.534866	0.0739446		:	-	GO:0007600_sensory perception;GO:0007165_signal transduction;	:	others	:
Ps_156155	-1.354	1.47796e-08	down	:	-0.757687	2.08316e-05		:	-	GO:0005524_ATP binding;	:	others	:
Ps_108212	-1.35296	5.92921e-06	down	:	-0.549081	0.0251389		:	putative purine-cytosine permease protein	GO:0006355_regulation of transcription, DNA-dependent;GO:0005622_intracellular;GO:0003700_transcription factor activity;GO:0016020_membrane;GO:0015931_nucleobase, nucleoside, nucleotide and nucleic acid transport;GO:0015205_nucleobase transporter activity;GO:0005524_ATP binding;	:	TF	:
Ps_129784	-1.35216	0.0336781	down	:	-0.268286	0.824804		:	-	GO:0045735_nutrient reservoir activity;GO:0003824_catalytic activity;	:	others	:
Ps_109340	-1.34107	1.27871e-06	down	:	-0.525696	0.0351258		:	4-aminobutyrate transaminase	GO:0005524_ATP binding;GO:0030170_pyridoxal phosphate binding;GO:0008483_transaminase activity;GO:0003867_4-aminobutyrate transaminase activity;	:	others	:
Ps_109339	-1.34107	1.27871e-06	down	:	-0.524025	0.0358933		:	4-aminobutyrate transaminase	GO:0005524_ATP binding;GO:0030170_pyridoxal phosphate binding;GO:0008483_transaminase activity;GO:0003867_4-aminobutyrate transaminase activity;	:	others	:
Ps_109064	-1.33298	4.58749e-07	down	:	0.551342	0.00140157		:			:	unknown	:
Ps_143949	-1.31706	0.0377867	down	:	-0.779745	0.137674		:	hypothetical protein V498_02930	GO:0006810_transport;GO:0005215_transporter activity;GO:0006468_protein amino acid phosphorylation;GO:0005524_ATP binding;GO:0004672_protein kinase activity;GO:0004713_protein-tyrosine kinase activity;GO:0004674_protein serine/threonine kinase activity;GO:0003950_NAD+ ADP-ribosyltransferase activity;	:	kinase	:
Ps_108587	-1.30985	4.40723e-08	down	:	-0.501307	0.0234924		:			:	unknown	:
Ps_142116	-1.29644	0.000418633	down	:	-0.671159	0.0377359		:	-		:	TF	:
Ps_131831	-1.28788	3.24755e-12	down	:	-0.633459	1.33182e-06		:			:	unknown	:
Ps_136971	-1.28675	1.1402e-05	down	:	-0.414843	0.168715		:	putative malate protein	GO:0006108_malate metabolism;GO:0004470_malic enzyme activity;GO:0004473_malate dehydrogenase (oxaloacetate-decarboxylating) (NADP+) activity;	:	metabolism	:
Ps_130261	-1.2793	9.0746e-05	down	:	-0.731387	0.00168279		:			:	unknown	:
Ps_136107	-1.2712	3.75948e-12	down	:	-0.613087	4.47676e-06		:	-	GO:0008810_cellulase activity;	:	others	:
Ps_133743	-1.26821	7.84025e-09	down	:	-0.755834	4.8103e-05		:			:	unknown	:
Ps_127227	-1.25904	2.45536e-08	down	:	-0.203004	0.589274		:			:	unknown	:
Ps_127191	-1.25602	1.29663e-05	down	:	-0.752142	0.00121324		:	hypothetical protein BATDEDRAFT_11387	GO:0016020_membrane;GO:0006865_amino acid transport;GO:0005279_amino acid-polyamine transporter activity;GO:0006810_transport;	:	transporter	:
Ps_137128	-1.25312	4.72863e-10	down	:	-0.32777	0.0923169		:	hypothetical protein AURDEDRAFT_187630	GO:0008270_zinc ion binding;	:	others	:
Ps_144916	-1.24369	2.71637e-05	down	:	0.109857	0.893877		:	hypothetical protein SMAC_10410	GO:0006979_response to oxidative stress;GO:0004601_peroxidase activity;GO:0008865_fructokinase activity;	:	oxidoreductase	:
Ps_139077	-1.23659	0.0023904	down	:	0.113432	0.914222		:	-	GO:0016020_membrane;GO:0006810_transport;GO:0005215_transporter activity;	:	transporter	:
Ps_132644	-1.234	0.0276611	down	:	-0.37402	0.593153		:	hypothetical protein GYMLUDRAFT_47402	GO:0006468_protein amino acid phosphorylation;GO:0005524_ATP binding;GO:0004672_protein kinase activity;GO:0004713_protein-tyrosine kinase activity;GO:0016020_membrane;GO:0006810_transport;GO:0005488_binding;GO:0004674_protein serine/threonine kinase activity;GO:0042557_eukaryotic elongation factor-2 kinase activator activity;GO:0042556_eukaryotic elongation factor-2 kinase regulator activity;GO:…	:	kinase	:
Ps_131466	-1.23265	0.0116144	down	:	-0.445076	0.280657		:	hypothetical protein LRAMOSA05743	GO:0016020_membrane;GO:0008643_carbohydrate transport;GO:0005351_sugar porter activity;GO:0016021_integral to membrane;GO:0006810_transport;GO:0005215_transporter activity;	:	transporter	:
Ps_128010	-1.23207	0.0122014	down	:	-0.193662	0.859879		:			:	unknown	:
Ps_108758	-1.22154	5.08546e-10	down	:	-0.379714	0.02816		:	Malate synthase A	GO:0006099_tricarboxylic acid cycle;GO:0006097_glyoxylate cycle;GO:0004474_malate synthase activity;	:	others	:
Ps_137961	-1.21485	5.65138e-07	down	:	0.364361	0.156068		:	ABC transporter	GO:0005524_ATP binding;GO:0016887_ATPase activity;GO:0017111_nucleoside-triphosphatase activity;GO:0000166_nucleotide binding;	:	transporter	:
Ps_143500	-1.21307	0.000310589	down	:	0.530686	0.0104793		:	abc transporter g family protein	GO:0005524_ATP binding;GO:0016887_ATPase activity;GO:0017111_nucleoside-triphosphatase activity;GO:0000166_nucleotide binding;	:	transporter	:
Ps_109616	-1.21252	1.28161e-10	down	:	-0.641065	9.46266e-06		:	Phosphoenolpyruvate carboxykinase	GO:0006094_gluconeogenesis;GO:0005524_ATP binding;GO:0004612_phosphoenolpyruvate carboxykinase (ATP) activity;GO:0005525_GTP binding;GO:0004611_phosphoenolpyruvate carboxykinase activity;	:	others	:
Ps_131632	-1.18964	9.65096e-10	down	:	-0.846607	2.8093e-09		:	RasGEF domain-containing serine/threonine-protein kinase X	GO:0003963_RNA-3'-phosphate cyclase activity;GO:0006468_protein amino acid phosphorylation;GO:0005524_ATP binding;GO:0004672_protein kinase activity;GO:0004713_protein-tyrosine kinase activity;GO:0004674_protein serine/threonine kinase activity;	:	kinase	:
Ps_109506	-1.1867	9.65879e-08	down	:	0.0343119	0.975357		:			:	unknown	:
Ps_155926	-1.18432	0.0204293	down	:	-0.33622	0.652063		:			:	unknown	:
Ps_108896	-1.18169	5.06371e-05	down	:	-0.723278	0.0018124		:	hypothetical protein SPPG_08340	GO:0008026_ATP-dependent helicase activity;GO:0005524_ATP binding;GO:0004386_helicase activity;GO:0003676_nucleic acid binding;	:	others	:
Ps_145276	-1.17165	0.0261797	down	:	-0.56631	0.257652		:	spermidine synthase	GO:0003824_catalytic activity;GO:0004766_spermidine synthase activity;	:	others	:
Ps_131858	-1.17157	0.00131468	down	:	0.210488	0.73118		:			:	unknown	:
Ps_128951	-1.16447	0.000739193	down	:	-0.30862	0.510248		:	putative secreted protein		:	metabolism	:
Ps_109342	-1.16235	3.98385e-05	down	:	-0.67203	0.00301735		:	urease	GO:0016151_nickel ion binding;GO:0009039_urease activity;GO:0006807_nitrogen compound metabolism;GO:0016787_hydrolase activity;	:	metabolism	:
Ps_143277	-1.15866	0.0149198	down	:	-0.884909	0.0252177		:			:	unknown	:
Ps_132629	-1.15721	0.00220124	down	:	-0.520338	0.181231		:	-	GO:0005529_sugar binding;	:	others	:
Ps_158835	-1.15193	2.05738e-06	down	:	0.507502	0.00613884		:	hypothetical protein SMAC_10410	GO:0006979_response to oxidative stress;GO:0004601_peroxidase activity;GO:0004340_glucokinase activity;	:	oxidoreductase	:
Ps_140767	-1.15058	0.0150343	down	:	-0.0378466	0.984086		:	hypothetical protein COCSADRAFT_228655		:	transporter	:
Ps_144396	-1.14588	2.0458e-05	down	:	-0.334706	0.263275		:	-	GO:0016021_integral to membrane;GO:0007601_visual perception;GO:0007186_G-protein coupled receptor protein signaling pathway;GO:0001584_rhodopsin-like receptor activity;	:	others	:
Ps_128075	-1.14522	8.71521e-07	down	:	0.103283	0.962892		:			:	unknown	:
Ps_155802	-1.13983	0.0372078	down	:	-0.282134	0.742909		:			:	unknown	:
Ps_108970	-1.13124	0.000336906	down	:	-0.583205	0.0442404		:			:	unknown	:
Ps_139685	-1.12907	2.69765e-10	down	:	0.517045	0.00240202		:			:	unknown	:
Ps_108994	-1.12801	0.0104353	down	:	-0.468817	0.297079		:	hypothetical protein SPPG_00621	GO:0006166_purine ribonucleoside salvage;GO:0004001_adenosine kinase activity;	:	others	:
Ps_133550	-1.12757	2.91788e-05	down	:	-0.471224	0.0608864		:			:	unknown	:
Ps_110682	-1.1263	4.8113e-08	down	:	0.878327	9.65865e-10		:			:	unknown	:
Ps_134940	-1.12101	0.0098383	down	:	-0.680163	0.0731897		:			:	unknown	:
Ps_137917	-1.118	2.83499e-09	down	:	-0.502404	0.00128744		:	hypothetical protein M408DRAFT_127044	GO:0005524_ATP binding;GO:0016616_oxidoreductase activity, acting on the CH-OH group of donors, NAD or NADP as acceptor;GO:0006564_L-serine biosynthesis;GO:0008720_D-lactate dehydrogenase activity;	:	oxidoreductase	:
Ps_109081	-1.11789	0.00101124	down	:	0.170477	0.802277		:	hypothetical protein M408DRAFT_127044	GO:0005524_ATP binding;GO:0016616_oxidoreductase activity, acting on the CH-OH group of donors, NAD or NADP as acceptor;GO:0006564_L-serine biosynthesis;GO:0008720_D-lactate dehydrogenase activity;	:	oxidoreductase	:
Ps_131361	-1.11571	1.09585e-08	down	:	-0.850328	1.51812e-10		:			:	unknown	:
Ps_133679	-1.1076	0.00278502	down	:	-0.801093	0.00786038		:	ankyrin-related portein	GO:0008270_zinc ion binding;GO:0004143_diacylglycerol kinase activity;	:	others	:
Ps_128022	-1.10114	0.00439026	down	:	-0.778127	0.0230569		:	-	GO:0006979_response to oxidative stress;GO:0004601_peroxidase activity;	:	oxidoreductase	:
Ps_108297	-1.09996	5.48037e-09	down	:	-0.744714	2.50401e-07		:			:	unknown	:
Ps_142940	-1.09222	0.0118587	down	:	0.7287	0.00490685		:	hypothetical protein SPPG_03013	GO:0016021_integral to membrane;GO:0006810_transport;GO:0005215_transporter activity;	:	transporter	:
Ps_109203	-1.08331	0.000225038	down	:	-0.459544	0.0586846		:			:	unknown	:
Ps_139082	-1.07995	3.47322e-06	down	:	-0.148222	0.754943		:			:	unknown	:
Ps_136776	-1.07715	0.0135711	down	:	-0.776651	0.0333482		:			:	unknown	:
Ps_158550	-1.07509	6.07427e-09	down	:	-0.858259	3.85068e-11		:	-	GO:0016491_oxidoreductase activity;GO:0008152_metabolism;	:	oxidoreductase	:
Ps_135034	-1.07401	0.000319529	down	:	-0.330576	0.184695		:			:	unknown	:
Ps_138630	-1.07253	3.41334e-07	down	:	-0.0965405	0.843606		:	Glucokinase	GO:0006096_glycolysis;GO:0005524_ATP binding;GO:0004340_glucokinase activity;	:	others	:
Ps_108858	-1.06038	3.47322e-06	down	:	-0.303246	0.21076		:	hypothetical protein, variant	GO:0005544_calcium-dependent phospholipid binding;GO:0005509_calcium ion binding;GO:0004859_phospholipase inhibitor activity;GO:0050819_negative regulation of coagulation;GO:0047394_glycerophosphoinositol inositolphosphodiesterase activity;	:	others	:
Ps_128023	-1.06002	2.24691e-05	down	:	-0.20413	0.915855		:			:	unknown	:
Ps_108508	-1.0558	0.000161479	down	:	-0.935876	1.78068e-05		:	Acetate kinase	GO:0016774_phosphotransferase activity, carboxyl group as acceptor;GO:0016310_phosphorylation;GO:0016301_kinase activity;GO:0008152_metabolism;GO:0005622_intracellular;GO:0006082_organic acid metabolism;GO:0008776_acetate kinase activity;	:	kinase	:
Ps_108188	-1.04936	5.59072e-05	down	:	-0.516169	0.00384201		:	delta-5 desaturase	GO:0016491_oxidoreductase activity;GO:0016213_linoleoyl-CoA desaturase activity;	:	oxidoreductase	:
Ps_144695	-1.04875	7.20151e-08	down	:	-0.729396	2.01642e-07		:	hypothetical protein MVEG_00502	GO:0016020_membrane;GO:0006810_transport;GO:0005215_transporter activity;GO:0004872_receptor activity;GO:0005524_ATP binding;GO:0016887_ATPase activity;GO:0017111_nucleoside-triphosphatase activity;GO:0000166_nucleotide binding;	:	transporter	:
Ps_136969	-1.04792	4.42134e-05	down	:	-0.838879	3.32052e-05		:	mitochondrial DNA replication protein YHM2	GO:0016020_membrane;GO:0006810_transport;GO:0005488_binding;	:	transporter	:
Ps_156530	-1.0465	7.72784e-06	down	:	-0.613159	0.00123526		:			:	unknown	:
Ps_134550	-1.04546	1.27715e-06	down	:	-0.541225	0.00307036		:	putative WD repeat-containing protein alr3466	GO:0006468_protein amino acid phosphorylation;GO:0005524_ATP binding;GO:0004672_protein kinase activity;GO:0004713_protein-tyrosine kinase activity;GO:0004674_protein serine/threonine kinase activity;	:	kinase	:
Ps_108670	-1.04183	3.4926e-05	down	:	-0.522195	0.0188266		:	hypothetical protein THITE_2118328	GO:0016020_membrane;GO:0006810_transport;GO:0005488_binding;	:	transporter	:
Ps_158078	-1.03753	0.000675351	down	:	-0.826501	0.000816403		:	hypothetical protein		:	transporter	:
Ps_108536	-1.03652	0.0250374	down	:	-0.197727	0.821963		:	hypothetical protein HMPREF1544_10596	GO:0016020_membrane;GO:0008643_carbohydrate transport;GO:0005351_sugar porter activity;GO:0016021_integral to membrane;GO:0006810_transport;GO:0005215_transporter activity;	:	transporter	:
Ps_108424	-1.03466	0.000298594	down	:	-0.69339	0.00211478		:	D-lactate dehydrogenase mitochondrial precursor	GO:0006118_electron transport;GO:0004458_D-lactate dehydrogenase (cytochrome) activity;	:	oxidoreductase	:
Ps_109508	-1.03246	6.50347e-08	down	:	-0.920522	9.8545e-11		:	NAD(P)-binding protein, partial	GO:0016491_oxidoreductase activity;GO:0008152_metabolism;GO:0048258_3-ketoglucose-reductase activity;GO:0018453_2-hydroxytetrahydrofuran dehydrogenase activity;GO:0018452_5-exo-hydroxycamphor dehydrogenase activity;GO:0018451_epoxide dehydrogenase activity;GO:0016616_oxidoreductase activity, acting on the CH-OH group of donors, NAD or NADP as acceptor;GO:0016229_steroid dehydrogenase activity;GO:…	:	oxidoreductase	:
Ps_110713	-1.03242	2.6803e-05	down	:	0.38682	0.04298		:			:	unknown	:
Ps_145377	-1.03144	0.00669359	down	:	-0.0417397	0.980308		:			:	unknown	:
Ps_157670	-1.02568	0.000342508	down	:	-0.867418	0.000189911		:	tyrosine kinase catalytic domain protein	GO:0006468_protein amino acid phosphorylation;GO:0005524_ATP binding;GO:0004672_protein kinase activity;GO:0004713_protein-tyrosine kinase activity;GO:0004674_protein serine/threonine kinase activity;	:	kinase	:
Ps_108780	-1.02437	1.27296e-08	down	:	-0.414318	0.00696465		:	pyruvate carboxylase	GO:0003824_catalytic activity;GO:0009374_biotin binding;GO:0005524_ATP binding;GO:0016874_ligase activity;GO:0008152_metabolism;GO:0006094_gluconeogenesis;GO:0005737_cytoplasm;GO:0004736_pyruvate carboxylase activity;	:	metabolism	:
Ps_132053	-1.02432	0.00011943	down	:	0.49186	0.0138578		:	ABC transporter	GO:0005524_ATP binding;GO:0016887_ATPase activity;GO:0017111_nucleoside-triphosphatase activity;GO:0000166_nucleotide binding;	:	transporter	:
Ps_138249	-1.01209	5.30103e-05	down	:	-0.424586	0.0588472		:	TKL protein kinase	GO:0006468_protein amino acid phosphorylation;GO:0005524_ATP binding;GO:0004672_protein kinase activity;GO:0004713_protein-tyrosine kinase activity;GO:0004674_protein serine/threonine kinase activity;GO:0042557_eukaryotic elongation factor-2 kinase activator activity;GO:0042556_eukaryotic elongation factor-2 kinase regulator activity;GO:0035004_phosphoinositide 3-kinase activity;GO:0019914_cyclin…	:	kinase	:
Ps_109095	-1.00799	1.29973e-07	down	:	-0.50702	0.00232721		:	adenosylhomocysteinase	GO:0006730_one-carbon compound metabolism;GO:0004013_adenosylhomocysteinase activity;	:	metabolism	:
